# Supplementary material for: Kinetic changes of intestinal microbiota in the course of intestinal sensitization
Source: Oncotarget. 2016 Oct 21;7(49):81197–207. doi: 10.18632/oncotarget.12797 (PMC5348386; doi:10.18632/oncotarget.12797)
Supplement: Supplementary file 2 [file oncotarget-07-81197-s002.xlsx]

## Sheet: Sheet2
Table S1. Mouse number at each time point throughout the period of immunization
Time	Week 0	Week 1	Week 2	Week 3	Week 4	Week 5
FA group	6	6	6	6	6	6
PBS group	6	6	6	6	6	6
FA group: Each mouse was gavage-fed with 1 mg ovalbumin mixed with 20 µg cholera toxin in 0.3 ml PBS at each time point.
PBS group: Each mouse was gavage-fed with 0.3 ml saline at each time point.
