# Supplementary material for: Kinetic changes of intestinal microbiota in the course of intestinal sensitization
Source: Oncotarget. 2016 Oct 21;7(49):81197–207. doi: 10.18632/oncotarget.12797 (PMC5348386; doi:10.18632/oncotarget.12797)
Supplement: Supplementary file 3 [file oncotarget-07-81197-s003.xlsx]

## Sheet: Sheet1
	sIgE	ng/ml				IL-4	pg/ml
	Mouse#	Ctrl	Mouse#	FA		Mouse#	Ctrl	Mouse#	FA
	1	0	21	2.1345		1	27.2864	21	78.121
	2	0	23	3.09864		2	39.4135	23	100.342
	3	0	31	2.97642		3	42.3012	31	95.2103
	4	0	32	1.98993		4	28.2056	32	66.3102
	5	0				5	41.1564
	6	0				6	26.0812
	sIgG1	OD450				IL-5	pg/ml
	Mouse#	Ctrl	Mouse#	FA		Mouse#	Ctrl	Mouse#	FA
	1	0	21	0.90345		1	42.2056	21	145.29
	2	0	23	1.31986		2	49.2643	23	187.302
	3	0	31	1.07642		3	70.8132	31	178.031
	4	0	32	0.94993		4	61.1302	32	135.217
	5	0				5	63.0041
	6	0				6	41.1564
	IL-13	pg/ml
	Mouse#	Ctrl	Mouse#	FA
	1	167.1	21	678.11
	2	228.972	23	808.032
	3	278.315	31	775.27
	4	207.861	32	663.102
	5	237.092
	6	162.452
