# Supplementary material for: Kinetic changes of intestinal microbiota in the course of intestinal sensitization
Source: Oncotarget. 2016 Oct 21;7(49):81197–207. doi: 10.18632/oncotarget.12797 (PMC5348386; doi:10.18632/oncotarget.12797)
Supplement: Supplementary file 4 [file oncotarget-07-81197-s004.xlsx]

## Sheet: Table S3
	FA Mean	CK Mean	FA Sd	CK Sd	multiple	p value	q value	enrich	tax
Otu0320	0	0.0187373	0	0.0143057	small	1.10618e-07	3.205e-05	0	k__Bacteria;p__Bacteroidetes;c__Bacteroidia;o__Bacteroidales;f__S24-7;
Otu0008	0.821745	3.52123	0.445698	1.50424	0.233369	1.75692e-07	3.98821e-05	0	k__Bacteria;p__Bacteroidetes;c__Bacteroidia;o__Bacteroidales;f__Rikenellaceae;
Otu0267	0.000456492	0.0420538	0.00188216	0.049554	0.0108549	6.85593e-07	9.33778e-05	0	k__Bacteria;p__Bacteroidetes;c__Bacteroidia;o__Bacteroidales;f__S24-7;
Otu0034	0.156952	1.15921	0.125893	1.07961	0.135396	3.59424e-06	0.000349668	0	k__Bacteria;p__Bacteroidetes;c__Bacteroidia;o__Bacteroidales;f__S24-7;
Otu0358	0.0012084	0.0182773	0.00312123	0.015921	0.0661149	4.37374e-06	0.000356085	0	k__Bacteria;p__Bacteroidetes;c__Bacteroidia;o__Bacteroidales;f__Rikenellaceae;
Otu0386	0.000342874	0.0223242	0.00141371	0.0457968	0.0153588	8.18693e-06	0.000530981	0	k__Bacteria;p__Bacteroidetes;c__Bacteroidia;o__Bacteroidales;f__Rikenellaceae;
Otu0157	0.000507537	0.10215	0.00209263	0.155161	0.00496853	2.24913e-05	0.00105631	0	k__Bacteria;p__Bacteroidetes;c__Bacteroidia;o__Bacteroidales;f__Rikenellaceae;
Otu0239	0.00128733	0.0388775	0.00288212	0.0427793	0.0331126	2.4447e-05	0.00110989	0	k__Bacteria;
Otu0186	0.0072652	0.0547367	0.0102496	0.0681071	0.13273	3.49599e-05	0.00153598	0	k__Bacteria;p__Firmicutes;c__Clostridia;o__Clostridiales;f__Clostridiaceae;g__Candidatus_Arthromitus;
Otu0102	0.00204172	0.243859	0.00464685	0.472044	0.00837252	4.21495e-05	0.00155156	0	k__Bacteria;p__Firmicutes;c__Clostridia;o__Clostridiales;f__Lachnospiraceae;
Otu0371	0	0.00985901	0	0.0134047	small	4.0169e-05	0.00155156	0	k__Bacteria;p__Firmicutes;c__Clostridia;o__Clostridiales;f__Lachnospiraceae;
Otu0401	0.00122097	0.0157776	0.0025838	0.0137804	0.0773864	4.21495e-05	0.00155156	0	k__Bacteria;p__Bacteroidetes;c__Bacteroidia;o__Bacteroidales;f__S24-7;
Otu0600	0	0.00764253	0	0.00971155	small	4.0169e-05	0.00155156	0	k__Bacteria;p__Bacteroidetes;c__Bacteroidia;o__Bacteroidales;f__S24-7;
Otu0614	0	0.00671568	0	0.00805309	small	4.0169e-05	0.00155156	0	k__Bacteria;p__Bacteroidetes;c__Bacteroidia;o__Bacteroidales;f__S24-7;
Otu0640	0	0.00583741	0	0.00740246	small	4.0169e-05	0.00155156	0	k__Bacteria;p__Bacteroidetes;c__Bacteroidia;o__Bacteroidales;f__S24-7;
Otu0187	0.00142423	0.0828725	0.00429824	0.102631	0.0171858	4.50997e-05	0.00161647	0	k__Bacteria;p__Bacteroidetes;c__Bacteroidia;o__Bacteroidales;f__S24-7;
Otu0300	0.00108442	0.0263725	0.00378645	0.0274217	0.0411194	5.13876e-05	0.00167293	0	k__Bacteria;p__Bacteroidetes;c__Bacteroidia;o__Bacteroidales;f__Prevotellaceae;g__Paraprevotella;
Otu0243	0.00154042	0.0594357	0.00635132	0.0966754	0.0259174	8.73054e-05	0.002585	0	k__Bacteria;p__Firmicutes;c__Clostridia;o__Clostridiales;f__Lachnospiraceae;
Otu0123	0	0.286387	0	0.442217	small	9.23677e-05	0.00262093	0	k__Bacteria;p__Bacteroidetes;c__Bacteroidia;o__Bacteroidales;f__S24-7;
Otu0065	0.11604	0.64403	0.173949	0.641525	0.180178	9.84095e-05	0.00273538	0	k__Bacteria;p__Firmicutes;c__Clostridia;o__Clostridiales;f__Lachnospiraceae;
Otu0092	0.0216239	0.201329	0.0434098	0.301378	0.107406	0.00011285	0.00307405	0	k__Bacteria;p__Firmicutes;c__Clostridia;o__Clostridiales;f__Lachnospiraceae;
Otu0997	0	0.00426786	0	0.00574382	small	0.000204661	0.00516202	0	k__Bacteria;p__Bacteroidetes;c__Bacteroidia;o__Bacteroidales;f__S24-7;
Otu0359	0.000170538	0.0184071	0.000703144	0.02251	0.00926476	0.000213635	0.00529039	0	k__Bacteria;p__Firmicutes;c__Clostridia;o__Clostridiales;f__Lachnospiraceae;
Otu0259	0.0012911	0.0133795	0.00246889	0.0131101	0.0964984	0.000231959	0.0055426	0	k__Bacteria;p__Cyanobacteria;c__4C0d-2;o__YS2;
Otu0024	0.451165	1.29572	0.2607	0.9039	0.348196	0.000254885	0.00598539	0	k__Bacteria;p__Bacteroidetes;c__Bacteroidia;o__Bacteroidales;f__Prevotellaceae;g__Prevotella;
Otu0332	0.00031663	0.0229247	0.0013055	0.0414999	0.0138117	0.000275134	0.0063514	0	k__Bacteria;p__Bacteroidetes;c__Bacteroidia;o__Bacteroidales;f__Rikenellaceae;
Otu0012	0.801798	2.13542	0.599099	1.50125	0.375476	0.000290482	0.00641991	0	k__Bacteria;p__Bacteroidetes;c__Bacteroidia;o__Bacteroidales;f__S24-7;
Otu0742	0.00118156	0.00791891	0.00419862	0.00726325	0.149207	0.000292243	0.00641991	0	k__Bacteria;p__Bacteroidetes;c__Bacteroidia;o__Bacteroidales;f__Rikenellaceae;
Otu0133	0.0320473	0.121656	0.0384315	0.105551	0.263426	0.000300669	0.006444	0	k__Bacteria;p__Firmicutes;
Otu0292	0.00497614	0.0252109	0.00544603	0.0202108	0.197381	0.000337756	0.00707729	0	k__Bacteria;p__Bacteroidetes;c__Bacteroidia;o__Bacteroidales;f__Rikenellaceae;
Otu0044	0.0165489	1.01387	0.0385558	1.33858	0.0163225	0.000366474	0.00756268	0	k__Bacteria;p__Bacteroidetes;c__Bacteroidia;o__Bacteroidales;f__S24-7;
Otu0055	0	0.503105	0	1.48378	small	0.000437875	0.00777206	0	k__Bacteria;p__Firmicutes;c__Clostridia;o__Clostridiales;f__Lachnospiraceae;g__Coprococcus;
Otu0236	0.00664237	0.0483315	0.00879313	0.0669669	0.137434	0.000398339	0.00777206	0	k__Bacteria;p__Bacteroidetes;c__Bacteroidia;o__Bacteroidales;f__Rikenellaceae;
Otu0378	0	0.0120528	0	0.0330058	small	0.000437875	0.00777206	0	k__Bacteria;p__Firmicutes;c__Clostridia;o__Clostridiales;f__Ruminococcaceae;
Otu0474	0	0.0104124	0	0.0140998	small	0.000437875	0.00777206	0	k__Bacteria;p__Bacteroidetes;c__Bacteroidia;o__Bacteroidales;f__S24-7;
Otu0969	0	0.003937	0	0.00469098	small	0.000437875	0.00777206	0	k__Bacteria;p__Bacteroidetes;c__Bacteroidia;o__Bacteroidales;f__Rikenellaceae;
Otu1075	0	0.00415406	0	0.00628876	small	0.000437875	0.00777206	0	k__Bacteria;p__Bacteroidetes;c__Bacteroidia;o__Bacteroidales;f__S24-7;
Otu0464	0.000171437	0.00848083	0.000706854	0.0117568	0.0202147	0.000499754	0.00850469	0	k__Bacteria;p__Bacteroidetes;c__Bacteroidia;o__Bacteroidales;f__Rikenellaceae;
Otu0790	0.000454622	0.00333437	0.00187445	0.00288187	0.136344	0.000505365	0.00850469	0	k__Bacteria;p__Bacteroidetes;c__Bacteroidia;o__Bacteroidales;f__Rikenellaceae;
Otu0001	9.75862	16.8639	5.23312	6.01176	0.578671	0.000545572	0.00906181	0	k__Bacteria;p__Bacteroidetes;c__Bacteroidia;o__Bacteroidales;f__Rikenellaceae;
Otu0976	0.000170538	0.00453885	0.000703144	0.00704194	0.0375728	0.000564976	0.00927105	0	k__Bacteria;p__Bacteroidetes;c__Bacteroidia;o__Bacteroidales;f__S24-7;
Otu0290	0.00615616	0.0289939	0.0140609	0.0306649	0.212327	0.000625771	0.0101464	0	k__Bacteria;p__Firmicutes;c__Clostridia;o__Clostridiales;f__Lachnospiraceae;
Otu0330	0.0015602	0.00937394	0.00586637	0.0102481	0.16644	0.000734628	0.01137	0	k__Bacteria;p__Proteobacteria;c__Alphaproteobacteria;o__Sphingomonadales;f__Sphingomonadaceae;g__Sphingomonas;s__asaccharolytica;
Otu0441	0	0.0120619	0	0.0197792	small	0.000906513	0.0131348	0	k__Bacteria;p__Firmicutes;c__Clostridia;o__Clostridiales;f__Lachnospiraceae;g__Coprococcus;
Otu0604	0	0.0103325	0	0.0200038	small	0.000906513	0.0131348	0	k__Bacteria;
Otu0249	0.0035381	0.0363343	0.0113233	0.052108	0.0973763	0.00095549	0.0136987	0	k__Bacteria;p__Firmicutes;c__Clostridia;o__Clostridiales;f__Lachnospiraceae;
Otu0641	0.000166483	0.00398136	0.000686428	0.00582721	0.0418157	0.00112405	0.0157831	0	k__Bacteria;p__Firmicutes;c__Clostridia;o__Clostridiales;f__Ruminococcaceae;g__Oscillospira;
Otu0306	0.00644536	0.0203829	0.00929523	0.0136757	0.316215	0.00127162	0.0167412	0	k__Bacteria;p__Firmicutes;c__Clostridia;o__Clostridiales;f__Ruminococcaceae;g__Oscillospira;
Otu0351	0.00213693	0.0127711	0.00469666	0.015226	0.167326	0.00127833	0.0167412	0	k__Bacteria;p__Bacteroidetes;c__Bacteroidia;o__Bacteroidales;f__S24-7;
Otu0886	0.000513474	0.00455755	0.00211711	0.00464576	0.112664	0.00129568	0.0168068	0	k__Bacteria;p__Bacteroidetes;c__Bacteroidia;o__Bacteroidales;f__S24-7;
Otu0091	0.0154288	0.113883	0.0211886	0.139948	0.135479	0.00139686	0.0179483	0	k__Bacteria;p__Firmicutes;c__Clostridia;o__Clostridiales;f__Lachnospiraceae;
Otu0653	0.000482516	0.00715378	0.00198946	0.0111707	0.0674491	0.00145285	0.0184933	0	k__Bacteria;p__Bacteroidetes;c__Bacteroidia;o__Bacteroidales;f__Rikenellaceae;
Otu0697	0.000397454	0.00539555	0.00118484	0.00667421	0.0736632	0.0015307	0.0193038	0	k__Bacteria;p__Bacteroidetes;c__Bacteroidia;o__Bacteroidales;f__S24-7;
Otu0321	0.00492988	0.0138311	0.00654129	0.0105181	0.356434	0.0016396	0.0204875	0	k__Bacteria;p__Firmicutes;c__Clostridia;o__Clostridiales;f__Lachnospiraceae;
Otu0209	0	0.0441518	0	0.0789281	small	0.00181983	0.0217422	0	k__Bacteria;p__Firmicutes;c__Clostridia;o__Clostridiales;
Otu0541	0.000456492	0.00997074	0.00188216	0.01558	0.0457831	0.00179348	0.0217422	0	k__Bacteria;p__Firmicutes;c__Clostridia;o__Clostridiales;f__Lachnospiraceae;g__Coprococcus;
Otu0544	0.000510587	0.00750823	0.00152871	0.0146379	0.0680037	0.00190839	0.022602	0	k__Bacteria;p__Firmicutes;c__Clostridia;o__Clostridiales;f__Ruminococcaceae;g__Oscillospira;
Otu0192	0.0198704	0.0437719	0.0323194	0.0285987	0.453953	0.0019842	0.0232972	0	k__Bacteria;p__Firmicutes;c__Clostridia;o__Clostridiales;
Otu0515	0.00137062	0.0105629	0.00311957	0.0135583	0.129758	0.00207468	0.0239468	0	k__Bacteria;p__Firmicutes;c__Clostridia;o__Clostridiales;
Otu0136	0.0338468	0.110806	0.0484369	0.104513	0.305461	0.00232496	0.0266101	0	k__Bacteria;p__Bacteroidetes;c__Bacteroidia;o__Bacteroidales;f__S24-7;
Otu0887	0.000341462	0.00365987	0.000963922	0.00432951	0.093299	0.00253636	0.0287877	0	k__Bacteria;p__Bacteroidetes;c__Bacteroidia;o__Bacteroidales;f__Rikenellaceae;
Otu0387	0.000432628	0.0125572	0.00125187	0.0181186	0.0344527	0.00282676	0.0310487	0	k__Bacteria;p__Firmicutes;c__Clostridia;o__Clostridiales;f__Lachnospiraceae;g__Coprococcus;
Otu0228	0.00572541	0.0348895	0.00682497	0.0467049	0.164101	0.0029741	0.0321057	0	k__Bacteria;p__Firmicutes;c__Clostridia;o__Clostridiales;f__Lachnospiraceae;
Otu0155	0.0306299	0.091503	0.031818	0.082981	0.334742	0.00336866	0.0340226	0	k__Bacteria;p__Firmicutes;c__Clostridia;o__Clostridiales;f__Lachnospiraceae;
Otu0313	0	0.0261153	0	0.0596802	small	0.00355035	0.0342949	0	k__Bacteria;p__Firmicutes;c__Clostridia;o__Clostridiales;f__Lachnospiraceae;
Otu0367	0	0.0181362	0	0.0284546	small	0.00355035	0.0342949	0	k__Bacteria;p__Firmicutes;c__Clostridia;o__Clostridiales;
Otu1120	0	0.00297366	0	0.00480895	small	0.00355035	0.0342949	0	k__Bacteria;p__Bacteroidetes;c__Bacteroidia;o__Bacteroidales;f__Prevotellaceae;g__Prevotella;
Otu1201	0	0.00338364	0	0.00510236	small	0.00355035	0.0342949	0	k__Bacteria;p__Bacteroidetes;c__Bacteroidia;o__Bacteroidales;f__S24-7;
Otu1242	0	0.00426372	0	0.00935583	small	0.00355035	0.0342949	0	k__Bacteria;p__Bacteroidetes;c__Bacteroidia;o__Bacteroidales;f__S24-7;
Otu1267	0	0.003614	0	0.0062471	small	0.00355035	0.0342949	0	k__Bacteria;p__Firmicutes;c__Clostridia;o__Clostridiales;f__Lachnospiraceae;g__Moryella;
Otu0223	0.00417132	0.0557492	0.006632	0.0916699	0.0748229	0.00384038	0.0368352	0	k__Bacteria;p__Bacteroidetes;c__Bacteroidia;o__Bacteroidales;f__Rikenellaceae;
Otu0670	0.000456492	0.00569775	0.00188216	0.00890804	0.0801179	0.00426396	0.0395069	0	k__Bacteria;p__Bacteroidetes;c__Bacteroidia;o__Bacteroidales;f__S24-7;
Otu0393	0.00132802	0.0184648	0.00424353	0.0339944	0.0719215	0.00447381	0.0411712	0	k__Bacteria;p__Bacteroidetes;c__Bacteroidia;o__Bacteroidales;f__Rikenellaceae;
Otu0480	0.000888149	0.00712841	0.00216025	0.00857348	0.124593	0.00494027	0.0442674	0	k__Bacteria;p__Bacteroidetes;c__Bacteroidia;o__Bacteroidales;f__Rikenellaceae;
Otu0636	0.000131045	0.00522259	0.000540313	0.00998394	0.025092	0.00509901	0.0453912	0	k__Bacteria;p__Firmicutes;c__Clostridia;o__Clostridiales;f__Lachnospiraceae;
Otu0276	0.00112887	0.00732116	0.00318967	0.0105182	0.154192	0.00542279	0.0473451	0	k__Bacteria;p__Firmicutes;c__Clostridia;o__Clostridiales;f__Lachnospiraceae;
Otu0723	0.000903987	0.00416714	0.0027747	0.0041951	0.216932	0.00542279	0.0473451	0	k__Bacteria;p__Bacteroidetes;c__Bacteroidia;o__Bacteroidales;f__Prevotellaceae;g__Prevotella;
Otu0416	0.000170538	0.0187956	0.000703144	0.0779585	0.00907329	0.00569169	0.0493763	0	k__Bacteria;p__Firmicutes;c__Clostridia;o__Clostridiales;f__Lachnospiraceae;
Otu0501	0.00127544	0.00780253	0.00261078	0.010339	0.163465	0.0057988	0.0499871	0	k__Bacteria;p__Firmicutes;c__Clostridia;o__Clostridiales;f__Lachnospiraceae;g__Coprococcus;
Otu0207	0.0118215	0.0559039	0.0213581	0.0713061	0.21146	0.00596232	0.0508626	0	k__Bacteria;
Otu0168	0	0.092499	0	0.191778	small	0.00674667	0.0525083	0	k__Bacteria;p__Firmicutes;c__Clostridia;o__Clostridiales;f__Lachnospiraceae;
Otu0356	0	0.00717536	0	0.0142886	small	0.00674667	0.0525083	0	k__Bacteria;p__Firmicutes;c__Clostridia;o__Clostridiales;f__Lachnospiraceae;
Otu0372	0	0.0148494	0	0.0409025	small	0.00674667	0.0525083	0	k__Bacteria;p__Bacteroidetes;c__Bacteroidia;o__Bacteroidales;f__S24-7;
Otu0620	0.00084325	0.00488037	0.0017598	0.00542469	0.172784	0.0065319	0.0525083	0	k__Bacteria;p__Firmicutes;c__Clostridia;o__Clostridiales;f__Lachnospiraceae;
Otu0698	0	0.00476329	0	0.0105377	small	0.00674667	0.0525083	0	k__Bacteria;p__Bacteroidetes;c__Bacteroidia;o__Bacteroidales;f__Bacteroidaceae;g__Bacteroides;
Otu0893	0	0.00246007	0	0.00576296	small	0.00674667	0.0525083	0	k__Bacteria;p__Proteobacteria;c__Epsilonproteobacteria;o__Campylobacterales;f__Helicobacteraceae;g__Flexispira;s__rappini;
Otu0917	0	0.00268574	0	0.00486709	small	0.00674667	0.0525083	0	k__Bacteria;p__Firmicutes;c__Clostridia;o__Clostridiales;f__Ruminococcaceae;
Otu1002	0	0.00215518	0	0.00367921	small	0.00674667	0.0525083	0	k__Bacteria;p__Bacteroidetes;c__Bacteroidia;o__Bacteroidales;f__S24-7;
Otu1011	0	0.00311867	0	0.00516651	small	0.00674667	0.0525083	0	k__Bacteria;
Otu1060	0	0.00333197	0	0.00591809	small	0.00674667	0.0525083	0	k__Bacteria;p__Bacteroidetes;c__Bacteroidia;o__Bacteroidales;f__S24-7;
Otu1072	0	0.00405603	0	0.00672568	small	0.00674667	0.0525083	0	k__Bacteria;p__Bacteroidetes;c__Bacteroidia;o__Bacteroidales;f__S24-7;
Otu1148	0	0.00380314	0	0.00619785	small	0.00674667	0.0525083	0	k__Bacteria;p__Bacteroidetes;c__Bacteroidia;o__Bacteroidales;f__S24-7;
Otu1199	0	0.00525274	0	0.00918219	small	0.00674667	0.0525083	0	k__Bacteria;p__Bacteroidetes;c__Bacteroidia;o__Bacteroidales;f__S24-7;
Otu1312	0	0.00185497	0	0.00295229	small	0.00674667	0.0525083	0	k__Bacteria;p__Firmicutes;c__Clostridia;o__Clostridiales;f__Ruminococcaceae;g__Oscillospira;
Otu1344	0	0.00176862	0	0.00258574	small	0.00674667	0.0525083	0	k__Bacteria;p__Bacteroidetes;c__Bacteroidia;o__Bacteroidales;f__Rikenellaceae;
Otu0922	0.000617879	0.00365587	0.00203241	0.00488498	0.16901	0.00716606	0.0554555	0	k__Bacteria;p__Bacteroidetes;c__Bacteroidia;o__Bacteroidales;f__Prevotellaceae;
Otu0770	0.00113942	0.00698913	0.0025684	0.00823436	0.163027	0.00727784	0.0556877	0	k__Bacteria;p__Bacteroidetes;c__Bacteroidia;o__Bacteroidales;f__S24-7;
Otu1090	0.000632239	0.0031235	0.00260679	0.0038157	0.202414	0.00725873	0.0556877	0	k__Bacteria;p__Bacteroidetes;c__Bacteroidia;o__Bacteroidales;f__S24-7;
Otu0201	0.0106044	0.0439129	0.0155925	0.0514053	0.241486	0.00751936	0.0565821	0	k__Bacteria;
Otu0601	0.00297291	0.00774538	0.00945302	0.00956133	0.38383	0.00839783	0.0605177	0	k__Bacteria;p__Firmicutes;c__Clostridia;o__Clostridiales;f__Lachnospiraceae;g__Moryella;
Otu0440	0.0026874	0.0166059	0.00356706	0.0333674	0.161834	0.00868308	0.062244	0	k__Bacteria;p__Bacteroidetes;c__Bacteroidia;o__Bacteroidales;f__Rikenellaceae;
Otu0066	0.203291	0.428025	0.209401	0.287185	0.474951	0.00922476	0.0657807	0	k__Bacteria;p__Bacteroidetes;c__Bacteroidia;o__Bacteroidales;f__S24-7;
Otu0623	0.00117316	0.00647649	0.00302476	0.0125978	0.181141	0.00963749	0.0669791	0	k__Bacteria;p__Bacteroidetes;c__Bacteroidia;o__Bacteroidales;f__Rikenellaceae;
Otu0013	1.19409	3.21181	1.93085	3.13558	0.371783	0.00995358	0.0684686	0	k__Bacteria;p__Firmicutes;c__Clostridia;o__Clostridiales;f__Lachnospiraceae;
Otu0119	0.0319852	0.137969	0.0826927	0.184091	0.231829	0.010154	0.0686199	0	k__Bacteria;p__Firmicutes;c__Clostridia;o__Clostridiales;f__Ruminococcaceae;g__Oscillospira;
Otu0280	0.00559547	0.0143383	0.00984655	0.0136862	0.390245	0.0101017	0.0686199	0	k__Bacteria;
Otu0519	0.000170025	0.00604869	0.000701031	0.00869158	0.0281094	0.0103283	0.0686199	0	k__Bacteria;p__Firmicutes;c__Clostridia;o__Clostridiales;f__Lachnospiraceae;g__Coprococcus;
Otu0644	0.000802264	0.00692417	0.00265676	0.00857327	0.115864	0.0103034	0.0686199	0	k__Bacteria;p__Bacteroidetes;c__Bacteroidia;o__Bacteroidales;f__S24-7;
Otu1047	0.000135363	0.00444906	0.000558118	0.00754677	0.0304252	0.0103283	0.0686199	0	k__Bacteria;p__Bacteroidetes;c__Bacteroidia;o__Bacteroidales;f__S24-7;
Otu1064	0.000135363	0.00224334	0.000558118	0.00319286	0.0603402	0.0103283	0.0686199	0	k__Bacteria;p__Bacteroidetes;c__Bacteroidia;o__Bacteroidales;f__Rikenellaceae;
Otu1290	0.000170025	0.00271907	0.000701031	0.00390783	0.0625306	0.0103283	0.0686199	0	k__Bacteria;p__Firmicutes;c__Clostridia;o__Clostridiales;f__Lachnospiraceae;g__Coprococcus;
Otu0354	0.00331327	0.0137102	0.00660974	0.0184807	0.241666	0.0105456	0.069724	0	k__Bacteria;p__Bacteroidetes;c__Bacteroidia;o__Bacteroidales;f__Bacteroidaceae;g__Bacteroides;s__uniformis;
Otu0499	0.0004592	0.00406421	0.00189333	0.00748366	0.112986	0.0107425	0.0703425	0	k__Bacteria;p__Bacteroidetes;c__Bacteroidia;o__Bacteroidales;
Otu1188	0.000371642	0.0024347	0.00153232	0.00345503	0.152644	0.0107425	0.0703425	0	k__Bacteria;p__Firmicutes;c__Clostridia;o__Clostridiales;f__Ruminococcaceae;g__Oscillospira;
Otu0173	0.0148795	0.0528623	0.017	0.0642952	0.281477	0.0112339	0.0728599	0	k__Bacteria;p__Firmicutes;c__Clostridia;o__Clostridiales;f__Lachnospiraceae;
Otu0795	0.000621105	0.0054316	0.00195549	0.0106234	0.11435	0.0113504	0.0732666	0	k__Bacteria;p__Bacteroidetes;c__Bacteroidia;o__Bacteroidales;f__S24-7;
Otu0701	0.000371642	0.00820024	0.00153232	0.0121691	0.0453209	0.0114799	0.0734069	0	k__Bacteria;p__Firmicutes;c__Clostridia;o__Clostridiales;f__Lachnospiraceae;
Otu1243	0.000171437	0.00293495	0.000706854	0.00617381	0.0584123	0.0114799	0.0734069	0	k__Bacteria;p__Bacteroidetes;c__Bacteroidia;o__Bacteroidales;
Otu0360	0.00269017	0.0114616	0.00582827	0.0148188	0.234712	0.0119935	0.0747843	0	k__Bacteria;p__Firmicutes;c__Bacilli;o__Lactobacillales;f__Lactobacillaceae;g__Lactobacillus;
Otu0562	0	0.00535903	0	0.00989229	small	0.012519	0.0747843	0	k__Bacteria;p__Firmicutes;c__Clostridia;o__Clostridiales;
Otu0740	0	0.00315587	0	0.0061581	small	0.012519	0.0747843	0	k__Bacteria;p__Firmicutes;c__Clostridia;o__Clostridiales;
Otu1013	0	0.00171578	0	0.00332567	small	0.012519	0.0747843	0	k__Bacteria;p__Firmicutes;c__Clostridia;o__Clostridiales;f__Lachnospiraceae;g__Coprococcus;
Otu1014	0	0.00231395	0	0.00423276	small	0.012519	0.0747843	0	k__Bacteria;p__Bacteroidetes;c__Bacteroidia;o__Bacteroidales;f__S24-7;
Otu1021	0	0.00285271	0	0.00538334	small	0.012519	0.0747843	0	k__Bacteria;p__Bacteroidetes;c__Bacteroidia;o__Bacteroidales;f__S24-7;
Otu1118	0	0.00320333	0	0.00652389	small	0.012519	0.0747843	0	k__Bacteria;p__Firmicutes;c__Clostridia;o__Clostridiales;f__Lachnospiraceae;g__Blautia;s__gnavus;
Otu1177	0	0.00372313	0	0.00816436	small	0.012519	0.0747843	0	k__Bacteria;p__Bacteroidetes;c__Bacteroidia;o__Bacteroidales;f__S24-7;
Otu1247	0	0.00173387	0	0.00285656	small	0.012519	0.0747843	0	k__Bacteria;p__Firmicutes;c__Clostridia;o__Clostridiales;
Otu1291	0	0.00244292	0	0.00588948	small	0.012519	0.0747843	0	k__Bacteria;p__Bacteroidetes;c__Bacteroidia;o__Bacteroidales;f__S24-7;
Otu1361	0	0.00168717	0	0.00301242	small	0.012519	0.0747843	0	k__Bacteria;p__Firmicutes;c__Clostridia;o__Clostridiales;f__Ruminococcaceae;g__Oscillospira;
Otu0618	0.00183138	0.00707399	0.00516983	0.00957553	0.25889	0.0127362	0.0749611	0	k__Bacteria;p__Bacteroidetes;c__Bacteroidia;o__Bacteroidales;f__Rikenellaceae;
Otu1012	0.000508275	0.00438987	0.00115696	0.00584032	0.115784	0.0127362	0.0749611	0	k__Bacteria;p__Firmicutes;c__Clostridia;o__Clostridiales;f__Lachnospiraceae;g__Blautia;s__gnavus;
Otu0835	0.0004592	0.00283167	0.00189333	0.00498208	0.162166	0.0131526	0.0765548	0	k__Bacteria;p__Firmicutes;c__Bacilli;o__Lactobacillales;f__Lactobacillaceae;g__Lactobacillus;
Otu1145	0.000332967	0.0044125	0.00137286	0.00762405	0.0754598	0.0141302	0.0815478	0	k__Bacteria;p__Bacteroidetes;c__Bacteroidia;o__Bacteroidales;f__S24-7;
Otu0202	0.00932281	0.024631	0.0179473	0.0294324	0.378499	0.0142737	0.081684	0	k__Bacteria;
Otu0370	0.00325556	0.010007	0.00581345	0.0128694	0.325327	0.0147084	0.0834702	0	k__Bacteria;p__Bacteroidetes;c__Bacteroidia;o__Bacteroidales;f__Rikenellaceae;
Otu0309	0.00462914	0.0153384	0.00552785	0.0178021	0.3018	0.0159657	0.0898568	0	k__Bacteria;p__Firmicutes;c__Clostridia;o__Clostridiales;f__Lachnospiraceae;
Otu0425	0.00270915	0.00767258	0.00436595	0.0100552	0.353095	0.0161396	0.0904615	0	k__Bacteria;p__Bacteroidetes;c__Bacteroidia;o__Bacteroidales;f__Rikenellaceae;
Otu0607	0.00225884	0.00611077	0.00459238	0.00699039	0.369649	0.0166681	0.0926611	0	k__Bacteria;p__Bacteroidetes;c__Bacteroidia;o__Bacteroidales;f__Rikenellaceae;
Otu0003	3.31089	5.61394	2.75305	3.02332	0.589761	0.0167771	0.0928877	0	k__Bacteria;p__Bacteroidetes;c__Bacteroidia;o__Bacteroidales;f__S24-7;
Otu0638	0.00221769	0.00492218	0.0059369	0.00589492	0.45055	0.0168928	0.0931499	0	k__Bacteria;p__Firmicutes;c__Clostridia;o__Clostridiales;f__Ruminococcaceae;g__Oscillospira;s__guilliermondii;
Otu1141	0.000456492	0.00423843	0.00188216	0.00732455	0.107703	0.0173063	0.0943657	0	k__Bacteria;p__Proteobacteria;c__Epsilonproteobacteria;o__Campylobacterales;f__Helicobacteraceae;g__Flexispira;s__rappini;
Otu0561	0.00296512	0.0079271	0.00655978	0.00975709	0.374049	0.0196102	0.102939	0	k__Bacteria;p__Bacteroidetes;c__Bacteroidia;o__Bacteroidales;f__S24-7;
Otu0906	0.000830842	0.00607319	0.0023601	0.0120078	0.136805	0.0198493	0.103186	0	k__Bacteria;p__Bacteroidetes;c__Bacteroidia;o__Bacteroidales;f__Rikenellaceae;
Otu0820	0.000166483	0.00741804	0.000686428	0.0135191	0.022443	0.0202895	0.104676	0	k__Bacteria;p__Bacteroidetes;c__Bacteroidia;o__Bacteroidales;f__Rikenellaceae;
Otu1204	0.000170025	0.00236293	0.000701031	0.00377588	0.0719553	0.0202895	0.104676	0	k__Bacteria;p__Bacteroidetes;c__Bacteroidia;o__Bacteroidales;f__S24-7;
Otu0836	0.000959179	0.00420991	0.00236461	0.00724272	0.227838	0.0207815	0.106809	0	k__Bacteria;p__Firmicutes;c__Clostridia;o__Clostridiales;
Otu0572	0.0009184	0.0073316	0.00378666	0.0143583	0.125266	0.0210921	0.107998	0	k__Bacteria;p__Bacteroidetes;c__Bacteroidia;o__Bacteroidales;f__S24-7;
Otu0624	0.00114996	0.0046553	0.0028979	0.00710665	0.247023	0.0212948	0.108627	0	k__Bacteria;p__Actinobacteria;c__Coriobacteriia;o__Coriobacteriales;f__Coriobacteriaceae;g__Adlercreutzia;
Otu0295	0	0.00581037	0	0.0166663	small	0.022748	0.113076	0	k__Bacteria;p__Bacteroidetes;c__Bacteroidia;o__Bacteroidales;f__Bacteroidaceae;g__Bacteroides;
Otu0446	0	0.00549964	0	0.0148137	small	0.022748	0.113076	0	k__Bacteria;p__Firmicutes;c__Clostridia;o__Clostridiales;f__Lachnospiraceae;g__Coprococcus;
Otu0514	0.000170538	0.00702105	0.000703144	0.0119025	0.0242895	0.0224547	0.113076	0	k__Bacteria;p__Bacteroidetes;c__Bacteroidia;o__Bacteroidales;f__Rikenellaceae;
Otu0787	0	0.00253291	0	0.00578812	small	0.022748	0.113076	0	k__Bacteria;p__Firmicutes;c__Clostridia;o__Clostridiales;f__Lachnospiraceae;
Otu1017	0	0.00170996	0	0.00311713	small	0.022748	0.113076	0	k__Bacteria;p__Firmicutes;c__Clostridia;o__Clostridiales;f__Ruminococcaceae;g__Oscillospira;
Otu1124	0	0.00208311	0	0.00382129	small	0.022748	0.113076	0	k__Bacteria;p__Firmicutes;c__Clostridia;o__Clostridiales;
Otu1234	0	0.00237346	0	0.00550334	small	0.022748	0.113076	0	k__Bacteria;p__Firmicutes;c__Clostridia;o__Clostridiales;f__Lachnospiraceae;
Otu0776	0.000842986	0.00338512	0.00347572	0.00498365	0.249027	0.0232421	0.115112	0	k__Bacteria;p__Bacteroidetes;c__Bacteroidia;o__Bacteroidales;f__S24-7;
Otu0325	0.00426596	0.0122936	0.00668466	0.0137865	0.347006	0.0237088	0.116998	0	k__Bacteria;p__Firmicutes;c__Clostridia;o__Clostridiales;f__Lachnospiraceae;
Otu0153	0.0179988	0.11872	0.03044	0.241887	0.151607	0.0240596	0.1183	0	k__Bacteria;p__Firmicutes;c__Clostridia;o__Clostridiales;f__Lachnospiraceae;
Otu0056	0.268337	0.546395	0.256635	0.401265	0.491105	0.02497	0.12148	0	k__Bacteria;p__Bacteroidetes;c__Bacteroidia;o__Bacteroidales;f__Rikenellaceae;
Otu0071	0.247768	0.645247	0.179546	0.569521	0.383989	0.02497	0.12148	0	k__Bacteria;p__Bacteroidetes;c__Bacteroidia;o__Bacteroidales;f__S24-7;
Otu0224	0.0192835	0.039156	0.0380501	0.0519779	0.492478	0.0249739	0.12148	0	k__Bacteria;p__Bacteroidetes;c__Bacteroidia;o__Bacteroidales;f__Rikenellaceae;
Otu0345	0.0138638	0.020742	0.0571619	0.0434211	0.668392	0.02558	0.122676	0	k__Bacteria;p__Firmicutes;c__Clostridia;o__Clostridiales;f__Lachnospiraceae;
Otu0689	0.000875651	0.00716027	0.00248643	0.0123203	0.122293	0.0254573	0.122676	0	k__Bacteria;p__Firmicutes;c__Clostridia;o__Clostridiales;f__Lachnospiraceae;g__Blautia;s__gnavus;
Otu0874	0.000832416	0.00284618	0.00343214	0.00422346	0.292468	0.02558	0.122676	0	k__Bacteria;p__Bacteroidetes;c__Bacteroidia;o__Bacteroidales;f__S24-7;
Otu0564	0.00219348	0.0109611	0.00434827	0.0155855	0.200115	0.0264448	0.126378	0	k__Bacteria;p__Bacteroidetes;c__Bacteroidia;o__Bacteroidales;f__S24-7;
Otu0448	0.00265096	0.011617	0.00505843	0.0185918	0.228197	0.0272942	0.129079	0	k__Bacteria;p__Bacteroidetes;c__Bacteroidia;o__Bacteroidales;f__Rikenellaceae;
Otu0668	0.00156009	0.00370073	0.00418075	0.00472291	0.421563	0.0272839	0.129079	0	k__Bacteria;p__Firmicutes;c__Clostridia;o__Clostridiales;f__Lachnospiraceae;
Otu0050	0.582791	0.640807	0.663816	2.12628	0.909465	0.0281585	0.129868	0	k__Bacteria;p__Firmicutes;c__Clostridia;o__Clostridiales;f__Lachnospiraceae;
Otu0103	0.0903895	0.174881	0.141708	0.152904	0.516862	0.0281346	0.129868	0	k__Bacteria;p__Firmicutes;c__Clostridia;o__Clostridiales;f__Lachnospiraceae;g__Coprococcus;
Otu0205	0.022021	0.0459344	0.0197648	0.0355748	0.479402	0.0280073	0.129868	0	k__Bacteria;p__Firmicutes;c__Clostridia;o__Clostridiales;f__Lachnospiraceae;g__Coprococcus;
Otu0298	0.00498524	0.0132922	0.00808191	0.0136353	0.375051	0.0277179	0.129868	0	k__Bacteria;p__Firmicutes;c__Bacilli;o__Lactobacillales;f__Lactobacillaceae;g__Lactobacillus;s__agilis;
Otu0732	0.000847757	0.00250201	0.00240025	0.00306528	0.33883	0.028224	0.129868	0	k__Bacteria;p__Bacteroidetes;c__Bacteroidia;o__Bacteroidales;f__Rikenellaceae;
Otu1015	0.000582389	0.00256925	0.00171365	0.003596	0.226677	0.0278246	0.129868	0	k__Bacteria;p__Firmicutes;c__Clostridia;o__Clostridiales;
Otu0127	0.026674	0.103371	0.0358143	0.164528	0.25804	0.0295622	0.134212	0	k__Bacteria;p__Bacteroidetes;c__Bacteroidia;o__Bacteroidales;f__S24-7;
Otu0682	0.000764367	0.00374146	0.00217063	0.00536255	0.204296	0.0303793	0.137009	0	k__Bacteria;p__Bacteroidetes;c__Bacteroidia;o__Bacteroidales;f__S24-7;
Otu0027	0.472765	0.817026	0.247758	0.559188	0.578641	0.0313426	0.139963	0	k__Bacteria;p__Firmicutes;c__Clostridia;o__Clostridiales;f__Ruminococcaceae;g__Oscillospira;
Otu0529	0.000793069	0.00738969	0.00189071	0.0206169	0.107321	0.0333266	0.145484	0	k__Bacteria;p__Firmicutes;c__Clostridia;o__Clostridiales;f__Ruminococcaceae;g__Oscillospira;s__guilliermondii;
Otu0991	0.000371642	0.00213488	0.00153232	0.00315311	0.174081	0.033243	0.145484	0	k__Bacteria;p__Bacteroidetes;c__Bacteroidia;o__Bacteroidales;f__S24-7;
Otu0426	0.00421931	0.00980819	0.00975529	0.0116113	0.430182	0.0342278	0.14894	0	k__Bacteria;p__Bacteroidetes;c__Bacteroidia;o__Bacteroidales;f__Rikenellaceae;
Otu0016	0.736734	2.25968	1.63398	4.72378	0.326035	0.0348497	0.151163	0	k__Bacteria;p__Bacteroidetes;c__Bacteroidia;o__Bacteroidales;f__S24-7;
Otu0779	0.00168383	0.00348889	0.00486588	0.00440745	0.482626	0.036359	0.156712	0	k__Bacteria;p__Bacteroidetes;c__Bacteroidia;o__Bacteroidales;f__Rikenellaceae;
Otu0337	0.00354105	0.0120549	0.00838999	0.0187186	0.293743	0.037455	0.160571	0	k__Bacteria;
Otu0645	0.00127911	0.00464321	0.00269375	0.00603075	0.27548	0.0374902	0.160571	0	k__Bacteria;p__Firmicutes;c__Clostridia;o__Clostridiales;f__Ruminococcaceae;g__Ruminococcus;
Otu0536	0.00178054	0.00568774	0.00352731	0.00746428	0.313048	0.0384261	0.163862	0	k__Bacteria;p__Firmicutes;
Otu1068	0.000131045	0.00262932	0.000540313	0.00441926	0.04984	0.0387398	0.163862	0	k__Bacteria;p__Firmicutes;c__Clostridia;o__Clostridiales;f__Lachnospiraceae;
Otu1222	0.000166483	0.00204497	0.000686428	0.00388322	0.0814109	0.0387398	0.163862	0	k__Bacteria;p__Firmicutes;c__Clostridia;o__Clostridiales;f__Ruminococcaceae;g__Oscillospira;
Otu1356	0.000170025	0.00135206	0.000701031	0.00211849	0.125753	0.0387398	0.163862	0	k__Bacteria;p__Bacteroidetes;c__Bacteroidia;o__Bacteroidales;f__Rikenellaceae;
Otu0038	0.382249	0.57483	0.336858	0.391094	0.664977	0.0390204	0.164159	0	k__Bacteria;p__Bacteroidetes;c__Bacteroidia;o__Bacteroidales;f__Porphyromonadaceae;g__Tannerella;
Otu0661	0	0.00290477	0	0.00663155	small	0.0406179	0.164159	0	k__Bacteria;p__Firmicutes;c__Clostridia;o__Clostridiales;f__Lachnospiraceae;
Otu0743	0.00138208	0.00717899	0.0031662	0.0135717	0.192518	0.0400481	0.164159	0	k__Bacteria;p__Bacteroidetes;c__Bacteroidia;o__Bacteroidales;f__S24-7;
Otu0764	0	0.00617775	0	0.0216356	small	0.0406179	0.164159	0	k__Bacteria;p__Firmicutes;c__Clostridia;o__Clostridiales;
Otu0766	0	0.00114383	0	0.00254812	small	0.0406179	0.164159	0	k__Bacteria;p__Firmicutes;c__Clostridia;o__Clostridiales;f__Lachnospiraceae;
Otu0792	0	0.0020443	0	0.00451139	small	0.0406179	0.164159	0	k__Bacteria;p__Firmicutes;c__Clostridia;o__Clostridiales;
Otu0903	0	0.00228608	0	0.00579001	small	0.0406179	0.164159	0	k__Bacteria;p__Firmicutes;c__Clostridia;o__Clostridiales;f__Lachnospiraceae;g__Coprococcus;
Otu0926	0	0.00758601	0	0.021741	small	0.0406179	0.164159	0	k__Bacteria;p__Firmicutes;c__Clostridia;o__Clostridiales;f__Lachnospiraceae;
Otu0936	0	0.00813495	0	0.0304917	small	0.0406179	0.164159	0	k__Bacteria;p__Firmicutes;c__Clostridia;o__Clostridiales;
Otu1096	0	0.00217278	0	0.00475362	small	0.0406179	0.164159	0	k__Bacteria;p__Firmicutes;c__Clostridia;o__Clostridiales;
Otu1228	0	0.00287927	0	0.00980994	small	0.0406179	0.164159	0	k__Bacteria;p__Bacteroidetes;c__Bacteroidia;o__Bacteroidales;f__S24-7;
Otu1268	0.000632239	0.00239419	0.00260679	0.003654	0.264072	0.0401298	0.164159	0	k__Bacteria;p__Bacteroidetes;c__Bacteroidia;o__Bacteroidales;f__S24-7;
Otu1318	0	0.0017846	0	0.00454654	small	0.0406179	0.164159	0	k__Bacteria;p__Firmicutes;c__Clostridia;o__Clostridiales;f__Lachnospiraceae;
Otu1254	0.000507006	0.00205134	0.00159769	0.00307521	0.247158	0.0419881	0.167706	0	k__Bacteria;p__Firmicutes;c__Clostridia;o__Clostridiales;f__Lachnospiraceae;
Otu1155	0.000170538	0.0016316	0.000703144	0.00283415	0.104522	0.0426823	0.168609	0	k__Bacteria;p__Firmicutes;c__Clostridia;o__Clostridiales;f__Lachnospiraceae;
Otu1238	0.000210746	0.00126306	0.00086893	0.00191832	0.166853	0.0426823	0.168609	0	k__Bacteria;p__Firmicutes;c__Clostridia;o__Clostridiales;f__Lachnospiraceae;
Otu0822	0.0009989	0.00261843	0.00411857	0.00437339	0.381489	0.0440045	0.172721	0	k__Bacteria;p__Bacteroidetes;c__Bacteroidia;o__Bacteroidales;f__Bacteroidaceae;g__Bacteroides;
Otu0805	0.00100088	0.00357861	0.00201918	0.00445571	0.279684	0.0449897	0.175576	0	k__Bacteria;p__Bacteroidetes;c__Bacteroidia;o__Bacteroidales;f__Rikenellaceae;
Otu1284	0.000802264	0.00329848	0.00265676	0.00562305	0.243222	0.045721	0.17601	0	k__Bacteria;p__Bacteroidetes;c__Bacteroidia;o__Bacteroidales;f__S24-7;
Otu0981	0.000341975	0.00218725	0.000965364	0.00419639	0.156349	0.0483567	0.180939	0	k__Bacteria;p__Firmicutes;c__Clostridia;o__Clostridiales;
Otu0062	1.02845	0	1.91425	0	big	5.52941e-09	3.76553e-06	1	k__Bacteria;p__Deferribacteres;c__Deferribacteres;o__Deferribacterales;f__Deferribacteraceae;g__Mucispirillum;s__schaedleri;
Otu0250	0.0601204	0	0.0552032	0	big	5.52941e-09	3.76553e-06	1	k__Bacteria;p__Firmicutes;c__Erysipelotrichi;o__Erysipelotrichales;f__Erysipelotrichaceae;g__Coprobacillus;s__cateniformis;
Otu0149	0.0986326	0	0.115732	0	big	2.48722e-08	1.1292e-05	1	k__Bacteria;p__Firmicutes;c__Clostridia;o__Clostridiales;f__Lachnospiraceae;g__Coprococcus;
Otu0054	0.784266	0.0100344	0.506422	0.0118082	78.1581	1.17658e-07	3.205e-05	1	k__Bacteria;p__Bacteroidetes;c__Bacteroidia;o__Bacteroidales;f__Rikenellaceae;
Otu0067	0.929396	0.000191291	1.63659	0.000897234	4858.55	2.06906e-07	4.02579e-05	1	k__Bacteria;p__Firmicutes;c__Clostridia;o__Clostridiales;f__Lachnospiraceae;
Otu0191	0.0616613	0	0.0753429	0	big	4.09238e-07	6.96727e-05	1	k__Bacteria;p__Firmicutes;c__Erysipelotrichi;o__Erysipelotrichales;f__Erysipelotrichaceae;g__Coprobacillus;s__cateniformis;
Otu0167	0.1299	0.0113776	0.120137	0.0153661	11.4172	5.69228e-07	8.61432e-05	1	k__Bacteria;p__Firmicutes;c__Clostridia;o__Clostridiales;f__Lachnospiraceae;
Otu0096	0.631467	0	0.562161	0	big	1.50725e-06	0.000157914	1	k__Bacteria;p__Bacteroidetes;c__Bacteroidia;o__Bacteroidales;f__Odoribacteraceae;g__Odoribacter;
Otu0118	0.190779	0	0.247956	0	big	1.50725e-06	0.000157914	1	k__Bacteria;p__Proteobacteria;c__Epsilonproteobacteria;o__Campylobacterales;f__Helicobacteraceae;g__Flexispira;s__rappini;
Otu0380	0.0122839	0	0.0149252	0	big	1.50725e-06	0.000157914	1	k__Bacteria;p__Bacteroidetes;c__Bacteroidia;o__Bacteroidales;f__Rikenellaceae;
Otu0170	0.132672	0	0.151293	0	big	5.22886e-06	0.000356085	1	k__Bacteria;p__Firmicutes;
Otu0334	0.0351937	0	0.0509339	0	big	5.22886e-06	0.000356085	1	k__Bacteria;p__Deferribacteres;c__Deferribacteres;o__Deferribacterales;f__Deferribacteraceae;g__Mucispirillum;s__schaedleri;
Otu0525	0.00903723	0	0.0130291	0	big	5.22886e-06	0.000356085	1	k__Bacteria;p__Firmicutes;c__Clostridia;o__Clostridiales;f__Lachnospiraceae;
Otu0632	0.00828294	0	0.0100924	0	big	5.22886e-06	0.000356085	1	k__Bacteria;p__Bacteroidetes;c__Bacteroidia;o__Bacteroidales;f__Rikenellaceae;
Otu0912	0.00478629	0	0.00409028	0	big	5.22886e-06	0.000356085	1	k__Bacteria;p__Firmicutes;c__Clostridia;o__Clostridiales;f__Lachnospiraceae;
Otu0496	0.0169291	0.000902951	0.0162212	0.00423521	18.7486	9.09168e-06	0.000562858	1	k__Bacteria;p__Firmicutes;c__Clostridia;o__Clostridiales;
Otu0244	0.0744178	0.000355657	0.0971668	0.00117176	209.24	1.17946e-05	0.000698445	1	k__Bacteria;p__Bacteroidetes;c__Bacteroidia;o__Bacteroidales;f__S24-7;
Otu0220	0.0979298	0.00152528	0.166254	0.006181	64.2046	1.58393e-05	0.000864769	1	k__Bacteria;p__Firmicutes;c__Clostridia;o__Clostridiales;f__Lachnospiraceae;
Otu0284	0.0282625	0	0.0566551	0	big	1.7143e-05	0.000864769	1	k__Bacteria;p__Firmicutes;c__Clostridia;o__Clostridiales;f__Ruminococcaceae;g__Ruminococcus;
Otu0411	0.0102577	0	0.0117838	0	big	1.7143e-05	0.000864769	1	k__Bacteria;p__Proteobacteria;c__Betaproteobacteria;o__Burkholderiales;f__Alcaligenaceae;g__Sutterella;
Otu0486	0.00882753	0	0.0111523	0	big	1.7143e-05	0.000864769	1	k__Bacteria;p__Proteobacteria;
Otu0222	0.0285158	0.000814739	0.0416449	0.00275216	34.9999	2.23345e-05	0.00105631	1	k__Bacteria;p__Firmicutes;
Otu0015	2.33913	0.755495	1.38292	0.286298	3.09616	5.40248e-05	0.00167293	1	k__Bacteria;p__Bacteroidetes;c__Bacteroidia;o__Bacteroidales;f__Odoribacteraceae;g__Odoribacter;
Otu0116	0.289394	0	0.48078	0	big	5.32933e-05	0.00167293	1	k__Bacteria;p__Firmicutes;c__Clostridia;o__Clostridiales;f__Lachnospiraceae;g__Moryella;
Otu0134	0.0719206	0.00611465	0.095242	0.00852426	11.762	5.0576e-05	0.00167293	1	k__Bacteria;p__Firmicutes;c__Clostridia;o__Clostridiales;f__Lachnospiraceae;
Otu0159	0.0653717	0.0101951	0.0672607	0.0216945	6.41207	5.52729e-05	0.00167293	1	k__Bacteria;p__Firmicutes;c__Clostridia;o__Clostridiales;f__Lachnospiraceae;g__Coprococcus;
Otu0538	0.00956418	0.000313285	0.00900436	0.00146944	30.5287	5.44251e-05	0.00167293	1	k__Bacteria;p__Firmicutes;c__Clostridia;o__Clostridiales;f__Mogibacteriaceae;g__Anaerovorax;
Otu0686	0.00501642	0	0.00610052	0	big	5.32933e-05	0.00167293	1	k__Bacteria;p__Bacteroidetes;c__Bacteroidia;o__Bacteroidales;f__Rikenellaceae;
Otu1024	0.005075	0.000506051	0.00417984	0.00165832	10.0286	9.23677e-05	0.00262093	1	k__Bacteria;p__Bacteroidetes;c__Bacteroidia;o__Bacteroidales;f__S24-7;
Otu0642	0.0227463	0	0.0415501	0	big	0.000157626	0.00412858	1	k__Bacteria;p__Bacteroidetes;c__Bacteroidia;o__Bacteroidales;f__S24-7;
Otu1262	0.00488435	0	0.00736016	0	big	0.000157626	0.00412858	1	k__Bacteria;p__Bacteroidetes;c__Bacteroidia;o__Bacteroidales;f__Odoribacteraceae;g__Odoribacter;
Otu0043	1.15133	0.374904	1.23913	0.618128	3.07101	0.00019529	0.00501858	1	k__Bacteria;p__Firmicutes;c__Clostridia;o__Clostridiales;f__Lachnospiraceae;
Otu0011	2.66396	1.39809	0.991882	0.937196	1.90542	0.000223291	0.00543075	1	k__Bacteria;p__Bacteroidetes;c__Bacteroidia;o__Bacteroidales;f__Odoribacteraceae;g__Odoribacter;
Otu0384	0.014687	0.00167509	0.0152736	0.00334977	8.76785	0.000291216	0.00641991	1	k__Bacteria;p__Bacteroidetes;c__Bacteroidia;o__Bacteroidales;f__Rikenellaceae;
Otu0182	0.0932767	0.03405	0.0665087	0.0592076	2.7394	0.000302802	0.006444	1	k__Bacteria;p__Firmicutes;
Otu0296	0.0306212	0.00368827	0.0383743	0.0101889	8.30231	0.000387784	0.00777206	1	k__Bacteria;p__Cyanobacteria;c__4C0d-2;o__YS2;
Otu0423	0.0385606	0	0.0770268	0	big	0.000445096	0.00777206	1	k__Bacteria;p__Firmicutes;c__Clostridia;o__Clostridiales;f__Lachnospiraceae;
Otu0449	0.0128316	0	0.0213892	0	big	0.000445096	0.00777206	1	k__Bacteria;p__Firmicutes;c__Clostridia;o__Clostridiales;f__Lachnospiraceae;g__Coprococcus;
Otu0619	0.0151423	0	0.0231293	0	big	0.000445096	0.00777206	1	k__Bacteria;p__Bacteroidetes;c__Bacteroidia;o__Bacteroidales;f__S24-7;
Otu0626	0.0068858	0	0.0110329	0	big	0.000445096	0.00777206	1	k__Bacteria;p__Cyanobacteria;c__4C0d-2;o__YS2;
Otu0984	0.00325936	0	0.00471521	0	big	0.000445096	0.00777206	1	k__Bacteria;p__Firmicutes;c__Clostridia;o__Clostridiales;f__Lachnospiraceae;
Otu0241	0.0506855	0.0093723	0.0642058	0.0130271	5.40801	0.000505786	0.00850469	1	k__Bacteria;p__Firmicutes;c__Clostridia;o__Clostridiales;f__Lachnospiraceae;
Otu0087	0.506268	0.0917247	0.609629	0.287954	5.51942	0.000642077	0.0101687	1	k__Bacteria;p__Tenericutes;c__Mollicutes;o__Anaeroplasmatales;f__Anaeroplasmataceae;g__Anaeroplasma;
Otu0545	0.0170422	0.000169064	0.0328041	0.00079298	100.803	0.000641644	0.0101687	1	k__Bacteria;p__Firmicutes;c__Clostridia;o__Clostridiales;f__Lachnospiraceae;
Otu0105	0.277508	0.0442693	0.429174	0.0650775	6.26864	0.000711338	0.0111361	1	k__Bacteria;p__Firmicutes;c__Clostridia;o__Clostridiales;f__Lachnospiraceae;
Otu0019	2.50068	0.638656	2.85358	0.838119	3.91554	0.000782284	0.0119716	1	k__Bacteria;p__Firmicutes;c__Clostridia;o__Clostridiales;f__Lachnospiraceae;
Otu0160	0.0541976	0.0247154	0.0712179	0.0705466	2.19287	0.000793648	0.0120105	1	k__Bacteria;p__Firmicutes;c__Clostridia;o__Clostridiales;f__Lachnospiraceae;
Otu0248	0.0394244	0.0140045	0.0255989	0.0139775	2.81513	0.00085683	0.0128242	1	k__Bacteria;p__Firmicutes;c__Clostridia;o__Clostridiales;f__Peptococcaceae;g__rc4-4;
Otu0097	0.313843	0.0874462	0.23064	0.0863387	3.58898	0.000879637	0.0130224	1	k__Bacteria;p__Firmicutes;c__Clostridia;o__Clostridiales;f__Lachnospiraceae;
Otu0188	0.0599538	0.0126371	0.0545855	0.0143345	4.74428	0.00106467	0.015105	1	k__Bacteria;p__Bacteroidetes;c__Bacteroidia;o__Bacteroidales;f__S24-7;
Otu0252	0.0388519	0.0097759	0.0492436	0.0114063	3.97426	0.00114554	0.0158972	1	k__Bacteria;
Otu0522	0.00965004	0.000784628	0.0118195	0.00172671	12.2989	0.00115553	0.0158972	1	k__Bacteria;p__Bacteroidetes;c__Bacteroidia;o__Bacteroidales;f__Odoribacteraceae;g__Odoribacter;
Otu0331	0.0355323	0	0.0634772	0	big	0.00120433	0.0160813	1	k__Bacteria;p__Bacteroidetes;c__Bacteroidia;o__Bacteroidales;f__S24-7;
Otu0398	0.00844509	0	0.0134117	0	big	0.00120433	0.0160813	1	k__Bacteria;p__Firmicutes;c__Clostridia;o__Clostridiales;f__Lachnospiraceae;g__Coprococcus;
Otu0444	0.00615171	0	0.0113109	0	big	0.00120433	0.0160813	1	k__Bacteria;p__Firmicutes;c__Clostridia;o__Clostridiales;
Otu0322	0.0270713	0.00431219	0.0488708	0.0173241	6.27784	0.00171808	0.021273	1	k__Bacteria;p__Firmicutes;c__Clostridia;o__Clostridiales;
Otu0482	0.0109219	0.00499248	0.0145613	0.0155513	2.18767	0.00175485	0.0215325	1	k__Bacteria;p__Firmicutes;c__Clostridia;o__Clostridiales;f__Lachnospiraceae;
Otu0033	0.631943	0.155936	0.683569	0.308963	4.05258	0.00180684	0.0217422	1	k__Bacteria;p__Firmicutes;c__Clostridia;o__Clostridiales;f__Lachnospiraceae;g__Coprococcus;
Otu0286	0.0279308	0.00502855	0.0355149	0.0103795	5.55444	0.00200151	0.0232996	1	k__Bacteria;
Otu0009	4.95035	0.379004	9.68281	0.709917	13.0615	0.00282155	0.0310487	1	k__Bacteria;p__Firmicutes;c__Clostridia;o__Clostridiales;f__Lachnospiraceae;
Otu0179	0.0365682	0.00684999	0.0420512	0.0101154	5.33843	0.00281954	0.0310487	1	k__Bacteria;
Otu0278	0.01625	0.00115856	0.0250702	0.00270223	14.026	0.00282676	0.0310487	1	k__Bacteria;p__Firmicutes;c__Clostridia;o__Clostridiales;f__Lachnospiraceae;g__Blautia;
Otu0328	0.0274754	0.00663659	0.0485703	0.0196957	4.13999	0.0029808	0.0321057	1	k__Bacteria;p__Firmicutes;c__Clostridia;o__Clostridiales;
Otu0383	0.0102212	0	0.0176313	0	big	0.00313514	0.0321057	1	k__Bacteria;p__Firmicutes;c__Clostridia;o__Clostridiales;f__Lachnospiraceae;g__Coprococcus;
Otu0477	0.0149797	0	0.0482013	0	big	0.00313514	0.0321057	1	k__Bacteria;p__Firmicutes;c__Clostridia;o__Clostridiales;f__Lachnospiraceae;
Otu0693	0.00599966	0	0.0106996	0	big	0.00313514	0.0321057	1	k__Bacteria;p__Firmicutes;c__Clostridia;o__Clostridiales;
Otu0713	0.0107813	0	0.0244908	0	big	0.00313514	0.0321057	1	k__Bacteria;p__Firmicutes;c__Clostridia;o__Clostridiales;
Otu1048	0.0144889	0	0.030174	0	big	0.00313514	0.0321057	1	k__Bacteria;p__Firmicutes;c__Clostridia;o__Clostridiales;f__Lachnospiraceae;
Otu1065	0.00890449	0	0.0230539	0	big	0.00313514	0.0321057	1	k__Bacteria;p__Firmicutes;c__Clostridia;o__Clostridiales;
Otu1231	0.00435299	0	0.0088213	0	big	0.00313514	0.0321057	1	k__Bacteria;p__Firmicutes;c__Clostridia;o__Clostridiales;
Otu0260	0.0188623	0.00634043	0.0148154	0.00830771	2.97492	0.00337229	0.0340226	1	k__Bacteria;p__Actinobacteria;c__Coriobacteriia;o__Coriobacteriales;f__Coriobacteriaceae;g__Adlercreutzia;
Otu0135	0.107184	0.0450641	0.0844108	0.0549446	2.37848	0.00396212	0.0377371	1	k__Bacteria;p__Firmicutes;c__Clostridia;o__Clostridiales;f__Ruminococcaceae;g__Ruminococcus;
Otu0751	0.00447647	0.00138449	0.00428271	0.00330012	3.23329	0.00402593	0.0380786	1	k__Bacteria;p__Firmicutes;c__Clostridia;o__Clostridiales;f__Ruminococcaceae;g__Oscillospira;
Otu0457	0.0245933	0.00015871	0.0718968	0.000744416	154.957	0.00410945	0.0386005	1	k__Bacteria;p__Firmicutes;c__Clostridia;o__Clostridiales;f__Lachnospiraceae;g__Blautia;
Otu0247	0.0139781	0.00288886	0.019444	0.00713252	4.83862	0.00421482	0.0393191	1	k__Bacteria;p__Firmicutes;c__Clostridia;o__Clostridiales;f__Lachnospiraceae;g__Blautia;s__gnavus;
Otu0083	0.331357	0.0868826	0.3671	0.142227	3.81385	0.00478889	0.0431952	1	k__Bacteria;p__Firmicutes;c__Clostridia;o__Clostridiales;f__Lachnospiraceae;
Otu0100	0.347965	0.0432732	0.433672	0.051808	8.04111	0.00475692	0.0431952	1	k__Bacteria;p__Firmicutes;c__Clostridia;o__Clostridiales;f__Lachnospiraceae;
Otu0659	0.00989435	0.000668709	0.0160694	0.0023115	14.7962	0.00475839	0.0431952	1	k__Bacteria;p__Firmicutes;c__Clostridia;o__Clostridiales;f__Lachnospiraceae;
Otu0195	0.104767	0.0226285	0.174326	0.0352119	4.62985	0.00522753	0.0462331	1	k__Bacteria;p__Firmicutes;c__Clostridia;o__Clostridiales;
Otu0876	0.00774068	0.000437785	0.0133377	0.00142022	17.6814	0.00597504	0.0508626	1	k__Bacteria;p__Bacteroidetes;c__Bacteroidia;o__Bacteroidales;
Otu0197	0.0518573	0.0130866	0.0524825	0.0174753	3.96263	0.00750277	0.0565821	1	k__Bacteria;p__Firmicutes;c__Clostridia;o__Clostridiales;f__Clostridiaceae;g__Clostridium;
Otu0487	0.0132752	0.000411074	0.0316059	0.00134354	32.294	0.00746524	0.0565821	1	k__Bacteria;p__Bacteroidetes;c__Bacteroidia;o__Bacteroidales;f__S24-7;
Otu0245	0.0359997	0.00456835	0.0678838	0.00700269	7.88024	0.00769973	0.0574635	1	k__Bacteria;p__Firmicutes;
Otu0291	0.0640751	0	0.167196	0	big	0.00788962	0.0574635	1	k__Bacteria;p__Firmicutes;c__Clostridia;o__Clostridiales;
Otu0539	0.00210681	0	0.00377678	0	big	0.00788962	0.0574635	1	k__Bacteria;p__Firmicutes;c__Clostridia;o__Clostridiales;f__Lachnospiraceae;
Otu0709	0.00434584	0	0.00909474	0	big	0.00788962	0.0574635	1	k__Bacteria;p__Proteobacteria;c__Betaproteobacteria;o__Burkholderiales;f__Alcaligenaceae;g__Sutterella;
Otu1083	0.00336407	0	0.00805647	0	big	0.00788962	0.0574635	1	k__Bacteria;p__Firmicutes;
Otu1213	0.00390682	0	0.00885969	0	big	0.00788962	0.0574635	1	k__Bacteria;p__Firmicutes;c__Clostridia;o__Clostridiales;
Otu0106	0.0821405	0.00119024	0.109825	0.0039291	69.0119	0.00828666	0.0600342	1	k__Bacteria;p__Firmicutes;c__Bacilli;o__Lactobacillales;f__Carnobacteriaceae;g__Carnobacterium;s__viridans;
Otu1023	0.00241232	0.000382914	0.00311864	0.00124951	6.29991	0.00928056	0.0658339	1	k__Bacteria;p__Bacteroidetes;c__Bacteroidia;o__Bacteroidales;f__Odoribacteraceae;g__Odoribacter;
Otu0137	0.142018	0.0125024	0.37738	0.0293444	11.3593	0.00965769	0.0669791	1	k__Bacteria;p__Firmicutes;c__Clostridia;o__Clostridiales;f__Ruminococcaceae;g__Ruminococcus;
Otu0553	0.0151111	0.00168081	0.0272163	0.00392499	8.99034	0.00968788	0.0669791	1	k__Bacteria;p__Firmicutes;c__Clostridia;o__Clostridiales;f__Lachnospiraceae;g__Blautia;
Otu1156	0.00345911	0.00130317	0.00492544	0.00611241	2.65438	0.00963411	0.0669791	1	k__Bacteria;p__Firmicutes;c__Clostridia;o__Clostridiales;f__Ruminococcaceae;g__Oscillospira;
Otu1258	0.00303258	0.00122255	0.00519943	0.00573429	2.48053	0.00963411	0.0669791	1	k__Bacteria;p__Firmicutes;c__Clostridia;o__Clostridiales;f__Lachnospiraceae;
Otu0319	0.0332698	0.00452916	0.04608	0.00646778	7.34569	0.0111239	0.0724916	1	k__Bacteria;p__Bacteroidetes;c__Bacteroidia;o__Bacteroidales;
Otu0108	0.144903	0.0813915	0.105518	0.13405	1.78033	0.0121059	0.0747843	1	k__Bacteria;p__Firmicutes;c__Clostridia;o__Clostridiales;f__Lachnospiraceae;g__Blautia;s__gnavus;
Otu0212	0.0552221	0.0182365	0.0457998	0.0143859	3.02811	0.0120405	0.0747843	1	k__Bacteria;p__Firmicutes;c__Clostridia;o__Clostridiales;
Otu0502	0.0127919	0.000145604	0.0230807	0.000682942	87.8544	0.012519	0.0747843	1	k__Bacteria;p__Firmicutes;c__Clostridia;o__Clostridiales;f__Lachnospiraceae;
Otu0956	0.00446947	0.000641059	0.00573178	0.00175238	6.97202	0.012509	0.0747843	1	k__Bacteria;p__Firmicutes;c__Clostridia;o__Clostridiales;f__Lachnospiraceae;
Otu0240	0.0237913	0.0127511	0.0263201	0.033479	1.86582	0.0127687	0.0749611	1	k__Bacteria;p__Proteobacteria;c__Deltaproteobacteria;o__Desulfovibrionales;f__Desulfovibrionaceae;g__Desulfovibrio;s__C21_c20;
Otu0704	0.00650581	0.00174799	0.00868469	0.00456427	3.72187	0.0127362	0.0749611	1	k__Bacteria;p__Tenericutes;c__Mollicutes;o__RF39;
Otu0022	0.968315	0.438457	1.14302	0.265503	2.20846	0.0130624	0.0763564	1	k__Bacteria;p__Bacteroidetes;c__Bacteroidia;o__Bacteroidales;f__Rikenellaceae;g__Rikenella;
Otu0892	0.00581556	0.000653766	0.00949063	0.00182162	8.89548	0.0138253	0.0801276	1	k__Bacteria;p__Bacteroidetes;c__Bacteroidia;o__Bacteroidales;f__Porphyromonadaceae;g__Parabacteroides;s__distasonis;
Otu0089	0.313188	0.134008	0.34987	0.113772	2.3371	0.014213	0.0816799	1	k__Bacteria;p__Firmicutes;c__Clostridia;o__Clostridiales;f__Lachnospiraceae;
Otu0190	0.0799801	0.0170089	0.120624	0.0202857	4.70226	0.0146863	0.0834702	1	k__Bacteria;p__Firmicutes;c__Clostridia;o__Clostridiales;f__Ruminococcaceae;g__Ruminococcus;s__flavefaciens;
Otu0791	0.00698633	0.000611637	0.0135671	0.00225884	11.4223	0.0148491	0.083919	1	k__Bacteria;p__Bacteroidetes;c__Bacteroidia;o__Bacteroidales;f__Rikenellaceae;
Otu0093	0.109506	0.00681066	0.326977	0.0162413	16.0786	0.0164848	0.0920175	1	k__Bacteria;p__Firmicutes;c__Clostridia;o__Clostridiales;f__Lachnospiraceae;
Otu0326	0.0140643	0.00550071	0.0159175	0.0111905	2.55681	0.0172966	0.0943657	1	k__Bacteria;p__Tenericutes;c__Mollicutes;o__RF39;
Otu0935	0.00650603	0.000617737	0.00957768	0.00134812	10.532	0.0173212	0.0943657	1	k__Bacteria;p__Firmicutes;c__Clostridia;o__Clostridiales;f__Lachnospiraceae;
Otu0397	0.017344	0.00166382	0.0265915	0.0041738	10.4242	0.01832	0.0984689	1	k__Bacteria;p__Firmicutes;c__Clostridia;
Otu0422	0.0201126	0.00138001	0.0382602	0.00307759	14.5743	0.01832	0.0984689	1	k__Bacteria;p__Firmicutes;c__Clostridia;o__Clostridiales;
Otu0652	0.00752357	0.00239752	0.00806396	0.00434134	3.13807	0.0183635	0.0984689	1	k__Bacteria;p__Firmicutes;c__Clostridia;o__Clostridiales;
Otu0909	0.00306401	0.000458889	0.00453362	0.00159062	6.67702	0.0183088	0.0984689	1	k__Bacteria;p__Firmicutes;c__Clostridia;o__Clostridiales;f__Ruminococcaceae;g__Ruminococcus;
Otu0548	0.000979838	0	0.0019098	0	big	0.0193112	0.101945	1	k__Bacteria;p__Bacteroidetes;c__Bacteroidia;o__Bacteroidales;f__Rikenellaceae;
Otu0733	0.00426569	0	0.0130575	0	big	0.0193112	0.101945	1	k__Bacteria;p__Firmicutes;c__Clostridia;o__Clostridiales;
Otu0808	0.0060538	0	0.0191992	0	big	0.0193112	0.101945	1	k__Bacteria;p__Firmicutes;c__Clostridia;o__Clostridiales;f__Lachnospiraceae;g__Moryella;s__indoligenes;
Otu0972	0.00351475	0	0.00690108	0	big	0.0193112	0.101945	1	k__Bacteria;p__Firmicutes;c__Clostridia;o__Clostridiales;f__Ruminococcaceae;g__Ruminococcus;
Otu0037	0.790447	0.437525	0.822315	0.524846	1.80663	0.0197263	0.102939	1	k__Bacteria;p__Bacteroidetes;c__Bacteroidia;o__Bacteroidales;f__S24-7;
Otu0131	0.104306	0.0456634	0.13119	0.0552401	2.28424	0.0197263	0.102939	1	k__Bacteria;p__Firmicutes;c__Clostridia;o__Clostridiales;f__Lachnospiraceae;g__Blautia;
Otu0410	0.0128368	0.00960954	0.0529276	0.0213321	1.33584	0.02558	0.122676	1	k__Bacteria;p__Tenericutes;c__Mollicutes;o__RF39;
Otu0053	0.638947	0.351141	0.489772	0.471086	1.81963	0.0269603	0.128391	1	k__Bacteria;p__Firmicutes;c__Clostridia;o__Clostridiales;f__Lachnospiraceae;
Otu0238	0.0371459	0.0271523	0.0343355	0.0388969	1.36806	0.0281346	0.129868	1	k__Bacteria;p__Firmicutes;c__Clostridia;o__Clostridiales;f__Ruminococcaceae;g__Ruminococcus;
Otu0274	0.0235741	0.0166442	0.0650719	0.0204081	1.41635	0.0276001	0.129868	1	k__Bacteria;
Otu0750	0.00674413	0.000321806	0.0107019	0.00104306	20.9571	0.0287174	0.131694	1	k__Bacteria;p__Firmicutes;c__Clostridia;o__Clostridiales;f__Lachnospiraceae;
Otu0231	0.0268249	0.0191971	0.0197216	0.0279057	1.39734	0.0291575	0.133263	1	k__Bacteria;p__Firmicutes;c__Clostridia;o__Clostridiales;f__Lachnospiraceae;
Otu0598	0.00870039	0.00154977	0.0152896	0.00415813	5.61397	0.0294596	0.134194	1	k__Bacteria;p__Firmicutes;c__Clostridia;o__Clostridiales;f__Lachnospiraceae;
Otu0469	0.0119397	0.00238843	0.0242166	0.00429804	4.99895	0.0297616	0.134669	1	k__Bacteria;p__Firmicutes;c__Bacilli;o__Lactobacillales;f__Streptococcaceae;g__Streptococcus;s__anginosus;
Otu0329	0.0115071	0.00407688	0.0112028	0.00663396	2.82253	0.0306096	0.137592	1	k__Bacteria;p__Firmicutes;c__Clostridia;o__Clostridiales;f__Lachnospiraceae;
Otu0164	0.114978	0.0283892	0.171971	0.0377881	4.05006	0.0310603	0.139158	1	k__Bacteria;p__Firmicutes;c__Clostridia;o__Clostridiales;f__Lachnospiraceae;
Otu0754	0.00736106	0.000453865	0.0152243	0.00212881	16.2186	0.0321665	0.141325	1	k__Bacteria;p__Firmicutes;c__Clostridia;o__Clostridiales;
Otu0896	0.00285767	0.000283084	0.00527365	0.000949205	10.0948	0.0317766	0.141325	1	k__Bacteria;p__Firmicutes;c__Clostridia;o__Clostridiales;f__Lachnospiraceae;
Otu0913	0.0177185	0.000169064	0.043334	0.00079298	104.803	0.0321665	0.141325	1	k__Bacteria;p__Firmicutes;c__Clostridia;o__Clostridiales;f__Lachnospiraceae;
Otu1210	0.00199229	0.000145604	0.00370691	0.000682942	13.683	0.0321665	0.141325	1	k__Bacteria;p__Firmicutes;c__Erysipelotrichi;o__Erysipelotrichales;f__Erysipelotrichaceae;g__Coprobacillus;
Otu1220	0.00507123	0.00015871	0.00973396	0.000744416	31.9528	0.0321665	0.141325	1	k__Bacteria;p__Firmicutes;c__Clostridia;o__Clostridiales;f__Lachnospiraceae;
Otu1091	0.00169593	0.000164191	0.00309276	0.000770123	10.329	0.0359729	0.15554	1	k__Bacteria;p__Firmicutes;c__Clostridia;o__Clostridiales;
Otu0500	0.0140709	0.00213079	0.0225123	0.00399376	6.60362	0.0400481	0.164159	1	k__Bacteria;p__Bacteroidetes;c__Bacteroidia;o__Bacteroidales;f__S24-7;
Otu0703	0.00687634	0.0008478	0.0136572	0.00256272	8.11081	0.0405578	0.164159	1	k__Bacteria;p__Firmicutes;c__Clostridia;o__Clostridiales;f__Lachnospiraceae;
Otu0073	0.640882	0.296205	0.658901	0.255401	2.16364	0.041902	0.167706	1	k__Bacteria;p__Bacteroidetes;c__Bacteroidia;o__Bacteroidales;
Otu0316	0.0101056	0.0063939	0.017029	0.0206895	1.5805	0.0419881	0.167706	1	k__Bacteria;p__Firmicutes;c__Clostridia;o__Clostridiales;
Otu0857	0.00435182	0.00307395	0.00668908	0.010889	1.41571	0.0419881	0.167706	1	k__Bacteria;p__Bacteroidetes;c__Bacteroidia;o__Bacteroidales;f__Odoribacteraceae;g__Odoribacter;
Otu0821	0.0032664	0.00063922	0.00538602	0.0022954	5.10997	0.0426823	0.168609	1	k__Bacteria;p__Bacteroidetes;c__Bacteroidia;o__Bacteroidales;f__S24-7;
Otu1029	0.00271845	0.000748296	0.00341638	0.001642	3.63286	0.0427093	0.168609	1	k__Bacteria;p__Bacteroidetes;c__Bacteroidia;o__Bacteroidales;f__S24-7;
Otu0437	0.0173991	0.00315138	0.0209995	0.00485735	5.52111	0.043475	0.171136	1	k__Bacteria;p__Bacteroidetes;c__Bacteroidia;o__Bacteroidales;f__S24-7;
Otu0114	0.111846	0.058334	0.100062	0.052449	1.91734	0.0449569	0.175576	1	k__Bacteria;p__Firmicutes;c__Clostridia;o__Clostridiales;f__Ruminococcaceae;g__Ruminococcus;
Otu0181	0.162537	0	0.435684	0	big	0.0463932	0.17601	1	k__Bacteria;p__Firmicutes;c__Clostridia;o__Clostridiales;f__Lachnospiraceae;
Otu0342	0.0148809	0.006828	0.0141603	0.00711854	2.1794	0.04541	0.17601	1	k__Bacteria;p__Firmicutes;c__Clostridia;o__Clostridiales;f__Lachnospiraceae;
Otu0858	0.00099075	0	0.00248337	0	big	0.0463932	0.17601	1	k__Bacteria;p__Firmicutes;c__Clostridia;o__Clostridiales;f__Lachnospiraceae;g__Coprococcus;
Otu1035	0.00234972	0	0.00545321	0	big	0.0463932	0.17601	1	k__Bacteria;p__Firmicutes;
Otu1125	0.00944574	0	0.0301708	0	big	0.0463932	0.17601	1	k__Bacteria;p__Firmicutes;
Otu1154	0.00151276	0	0.00370031	0	big	0.0463932	0.17601	1	k__Bacteria;p__Tenericutes;c__Mollicutes;o__RF39;
Otu1207	0.00200296	0	0.00518905	0	big	0.0463932	0.17601	1	k__Bacteria;p__Firmicutes;c__Bacilli;o__Lactobacillales;f__Enterococcaceae;g__Enterococcus;
Otu1265	0.00253458	0	0.00601513	0	big	0.0463932	0.17601	1	k__Bacteria;p__Firmicutes;c__Clostridia;o__Clostridiales;f__Lachnospiraceae;g__Coprococcus;
Otu1338	0.000993086	0	0.00240957	0	big	0.0463932	0.17601	1	k__Bacteria;p__Firmicutes;c__Clostridia;o__Clostridiales;f__Ruminococcaceae;g__Oscillospira;
Otu0148	0.0822024	0.0255916	0.098776	0.0310148	3.21209	0.0470261	0.177423	1	k__Bacteria;p__Firmicutes;c__Clostridia;o__Clostridiales;f__Lachnospiraceae;g__Coprococcus;
Otu0651	0.0097425	0.00104197	0.0208799	0.004117	9.35011	0.0469589	0.177423	1	k__Bacteria;p__Firmicutes;c__Clostridia;o__Clostridiales;f__Lachnospiraceae;
Otu0041	0.71576	0.609201	0.782933	1.1503	1.17492	0.0481923	0.180821	1	k__Bacteria;p__Firmicutes;c__Clostridia;o__Clostridiales;f__Lachnospiraceae;
Otu0086	0.398688	0.208557	0.382819	0.250604	1.91165	0.0481923	0.180821	1	k__Bacteria;p__Bacteroidetes;c__Bacteroidia;o__Bacteroidales;f__Porphyromonadaceae;g__Parabacteroides;s__distasonis;
Otu0443	0.00808059	0.00332736	0.00794341	0.00475901	2.42853	0.0490373	0.182983	1	k__Bacteria;p__Bacteroidetes;c__Bacteroidia;o__Bacteroidales;f__S24-7;
