# Supplementary material for: Kinetic changes of intestinal microbiota in the course of intestinal sensitization
Source: Oncotarget. 2016 Oct 21;7(49):81197–207. doi: 10.18632/oncotarget.12797 (PMC5348386; doi:10.18632/oncotarget.12797)
Supplement: Supplementary file 5 [file oncotarget-07-81197-s005.xlsx]

## Sheet: Table S4
	FA Mean	CK Mean	FA Sd	CK Sd	multiple	p value	q value	enrich	tax
K05945	0.0588235	1.63636	0.242536	1.36436	0.0359477	6.99312e-06	0.000540568	0	None
K01771	0.764706	4.54545	0.970143	4.69779	0.168235	1.8362e-05	0.00121662	0	1-phosphatidylinositol phosphodiesterase [EC:4.6.1.13]
K11693	0.294118	3.59091	0.469668	4.54249	0.0819062	2.46303e-05	0.0014467	0	peptidoglycan pentaglycine glycine transferase (the first glycine) [EC:2.3.2.-]
K13820	0.117647	3.27273	0.332106	4.61036	0.0359477	3.31361e-05	0.00177552	0	flagellar biosynthetic protein FliR/FlhB
K09612	0.117647	3.27273	0.332106	4.61036	0.0359477	3.31361e-05	0.00177552	0	alkaline phosphatase isozyme conversion protein [EC:3.4.11.-]
K03931	0.705882	4.31818	0.985184	4.70447	0.163467	4.69849e-05	0.00235722	0	putative isomerase
K00903	20.4118	72.5455	13.7616	57.781	0.281365	6.09785e-05	0.00285675	0	protein-tyrosine kinase [EC:2.7.10.-]
K12997	20.2353	74.0455	16.1111	57.4029	0.273282	0.000109504	0.0049792	0	rhamnosyltransferase [EC:2.4.1.-]
K01463	1.82353	9.09091	1.59041	8.82588	0.200588	0.000124478	0.00560512	0	None
K05964	19.1765	70.0909	14.345	58.8095	0.273594	0.000193488	0.0083869	0	holo-ACP synthase [EC:2.7.7.61]
K03289	18.0588	69.9091	13.8314	59.1414	0.258319	0.000204505	0.00870177	0	MFS transporter, NHS family, nucleoside permease
K11921	18.0588	69.9091	13.8314	59.1414	0.258319	0.000204505	0.00870177	0	LysR family transcriptional regulator
K09474	18.1176	68.3636	13.8288	58.5414	0.265019	0.000269402	0.0109919	0	acid phosphatase (class A) [EC:3.1.3.2]
K07221	0.705882	2.63636	0.985184	1.7874	0.267748	0.000330771	0.013001	0	outer membrane porin
K07318	21.5294	72.6364	15.7167	58.9136	0.2964	0.000337184	0.0130922	0	adenine-specific DNA-methyltransferase [EC:2.1.1.72]
K14060	0.529412	1.27273	1.69991	1.12045	0.415966	0.000372966	0.0130922	0	putative DNA-invertase from lambdoid prophage Rac
K07481	54.9412	129.682	42.874	83.2354	0.423661	0.000578544	0.016876	0	transposase, IS5 family
K01646	23.5294	72.1818	15.9653	58.4471	0.325974	0.00067168	0.0187957	0	citrate lyase subunit gamma [EC:4.1.3.6]
K00101	0.705882	1.54545	2.20127	1.47122	0.456747	0.000761936	0.0207874	0	L-lactate dehydrogenase (cytochrome) [EC:1.1.2.3]
K08995	0.588235	1.40909	1.73417	1.2596	0.417457	0.000850217	0.0230603	0	putative membrane protein
K10805	0.176471	1	0.727607	1.06904	0.176471	0.000882051	0.0236687	0	acyl-CoA thioesterase II [EC:3.1.2.-]
K00311	1	3.22727	1.9685	2.95895	0.309859	0.000888695	0.0236687	0	electron-transferring-flavoprotein dehydrogenase [EC:1.5.5.1]
K07649	0.588235	1.31818	1.73417	1.17053	0.446247	0.000893062	0.0236687	0	two-component system, OmpR family, sensor histidine kinase TctE [EC:2.7.13.3]
K00064	0.588235	1.31818	1.73417	1.17053	0.446247	0.000893062	0.0236687	0	D-threo-aldose 1-dehydrogenase [EC:1.1.1.122]
K07245	0.647059	1.45455	1.72993	1.22386	0.444853	0.000957459	0.0246705	0	putative copper resistance protein D
K01846	23.5294	71.3636	15.1704	59.1516	0.329712	0.00101253	0.0257985	0	methylaspartate mutase [EC:5.4.99.1]
K14266	1.17647	4.45455	4.36227	5.01167	0.264106	0.00111601	0.0279786	0	FADH2 O2-dependent halogenase I [EC:1.14.14.7]
K00472	0.529412	1.72727	1.94029	1.83048	0.306502	0.00130762	0.0322594	0	prolyl 4-hydroxylase [EC:1.14.11.2]
K00551	0.411765	1.5	1.46026	1.68325	0.27451	0.00137877	0.0336564	0	phosphatidylethanolamine N-methyltransferase [EC:2.1.1.17]
K06181	1.64706	7.04545	2.47339	9.29658	0.233776	0.00144987	0.0352069	0	ribosomal large subunit pseudouridine synthase E [EC:5.4.99.12];23S rRNA pseudouridine2457 synthase [EC:5.4.99.20]
K09882	0.764706	2.86364	1.20049	2.88338	0.26704	0.00151546	0.0361157	0	cobaltochelatase CobS [EC:6.6.1.2]
K07110	0.529412	1.63636	1.46277	1.61968	0.323529	0.00160658	0.0376329	0	None
K09978	0.470588	1.40909	1.06757	1.18157	0.333966	0.00168024	0.0389648	0	hypothetical protein
K07274	0.176471	0.863636	0.727607	1.03719	0.204334	0.00170435	0.0390745	0	outer membrane protein
K03970	0.176471	0.772727	0.727607	0.869144	0.228374	0.0017271	0.0390745	0	phage shock protein B
K03974	0.176471	0.772727	0.727607	0.869144	0.228374	0.0017271	0.0390745	0	psp operon transcriptional activator
K07136	0.176471	0.772727	0.727607	0.869144	0.228374	0.0017271	0.0390745	0	None
K08139	0.176471	0.772727	0.727607	0.869144	0.228374	0.0017271	0.0390745	0	MFS transporter, SP family, sugar:H+ symporter
K07044	0.176471	0.863636	0.727607	0.940894	0.204334	0.00185958	0.0414834	0	None
K00500	0.176471	0.909091	0.727607	0.971454	0.194118	0.00190512	0.0414834	0	phenylalanine-4-hydroxylase [EC:1.14.16.1]
K09781	0.176471	0.909091	0.727607	0.971454	0.194118	0.00190512	0.0414834	0	hypothetical protein
K07774	0.176471	0.909091	0.727607	0.971454	0.194118	0.00190512	0.0414834	0	two-component system, OmpR family, response regulator TctD
K01263	0.176471	0.909091	0.727607	0.971454	0.194118	0.00190512	0.0414834	0	cytosol alanyl aminopeptidase [EC:3.4.11.14]
K09948	0.176471	0.909091	0.727607	0.971454	0.194118	0.00190512	0.0414834	0	hypothetical protein
K03669	0.176471	0.909091	0.727607	0.971454	0.194118	0.00190512	0.0414834	0	membrane glycosyltransferase [EC:2.4.1.-]
K00117	0.411765	1.18182	1.22774	1.13961	0.348416	0.001957	0.0422165	0	quinoprotein glucose dehydrogenase [EC:1.1.5.2]
K01690	0.411765	1.18182	1.22774	1.13961	0.348416	0.001957	0.0422165	0	phosphogluconate dehydratase [EC:4.2.1.12]
K02351	0.294118	0.909091	1.21268	1.01929	0.323529	0.00208191	0.0436462	0	putative membrane protein
K02463	0.294118	0.909091	1.21268	1.01929	0.323529	0.00208191	0.0436462	0	general secretion pathway protein N
K13816	0.294118	0.909091	1.21268	1.01929	0.323529	0.00208191	0.0436462	0	DSF synthase
K07577	0.294118	0.909091	1.21268	1.01929	0.323529	0.00208191	0.0436462	0	putative mRNA 3-end processing factor
K04756	0.294118	0.909091	1.21268	1.01929	0.323529	0.00208191	0.0436462	0	alkyl hydroperoxide reductase subunit D
K00363	0.470588	1.31818	1.23073	1.21052	0.356998	0.00208914	0.0436462	0	nitrite reductase (NAD(P)H) small subunit [EC:1.7.1.4]
K07226	2.11765	6.31818	3.15995	6.37246	0.335167	0.00212215	0.0440078	0	hypothetical protein
K01556	0.294118	0.954545	1.21268	1.0455	0.308123	0.00213492	0.0440078	0	kynureninase [EC:3.7.1.3]
K01856	0.294118	0.954545	1.21268	1.0455	0.308123	0.00213492	0.0440078	0	muconate cycloisomerase [EC:5.5.1.1]
K09883	0.647059	2.5	1.22174	2.9073	0.258824	0.00241562	0.0491388	0	cobaltochelatase CobT [EC:6.6.1.2]
K14519	0.882353	1.68182	2.4208	1.58524	0.524642	0.00331101	0.0632989	0	NADP-dependent aldehyde dehydrogenase [EC:1.2.1.4]
K11740	0.176471	0.727273	0.727607	0.882735	0.242647	0.00347925	0.0632989	0	bacteriophage N4 adsorption protein B
K00467	0.176471	0.727273	0.727607	0.882735	0.242647	0.00347925	0.0632989	0	lactate 2-monooxygenase [EC:1.13.12.4]
K00118	0.176471	0.727273	0.727607	0.882735	0.242647	0.00347925	0.0632989	0	glucose-fructose oxidoreductase [EC:1.1.99.28]
K04092	0.176471	0.727273	0.727607	0.882735	0.242647	0.00347925	0.0632989	0	chorismate mutase [EC:5.4.99.5]
K00035	0.176471	0.727273	0.727607	0.882735	0.242647	0.00347925	0.0632989	0	D-galactose 1-dehydrogenase [EC:1.1.1.48]
K09956	0.176471	0.727273	0.727607	0.882735	0.242647	0.00347925	0.0632989	0	hypothetical protein
K14189	0.176471	0.727273	0.727607	0.882735	0.242647	0.00347925	0.0632989	0	uncharacterized oxidoreductase [EC:1.-.-.-]
K03829	0.176471	0.727273	0.727607	0.882735	0.242647	0.00347925	0.0632989	0	putative acetyltransferase [EC:2.3.1.-]
K08323	0.176471	0.727273	0.727607	0.882735	0.242647	0.00347925	0.0632989	0	starvation sensing protein RspA
K06953	0.176471	0.727273	0.727607	0.882735	0.242647	0.00347925	0.0632989	0	None
K01415	0.176471	0.727273	0.727607	0.882735	0.242647	0.00347925	0.0632989	0	endothelin-converting enzyme [EC:3.4.24.71]
K03759	0.176471	0.727273	0.727607	0.882735	0.242647	0.00347925	0.0632989	0	arginine:agmatine antiporter
K06443	0.176471	0.727273	0.727607	0.882735	0.242647	0.00347925	0.0632989	0	lycopene beta cyclase [EC:1.14.-.-]
K13589	0.176471	0.727273	0.727607	0.882735	0.242647	0.00347925	0.0632989	0	two-component system, cell cycle response regulator CpdR
K13592	0.176471	0.727273	0.727607	0.882735	0.242647	0.00347925	0.0632989	0	regulator of CtrA degradation
K09190	0.176471	0.727273	0.727607	0.882735	0.242647	0.00347925	0.0632989	0	hypothetical protein
K14998	0.176471	0.727273	0.727607	0.882735	0.242647	0.00347925	0.0632989	0	surfeit locus 1 family protein
K10857	0.176471	0.727273	0.727607	0.882735	0.242647	0.00347925	0.0632989	0	exodeoxyribonuclease X [EC:3.1.11.-]
K06979	1.23529	5.54545	1.78639	6.99474	0.222758	0.00348021	0.0632989	0	None
K09980	0.176471	0.818182	0.727607	0.957992	0.215686	0.00367478	0.0658055	0	hypothetical protein
K14335	0.176471	0.818182	0.727607	0.957992	0.215686	0.00367478	0.0658055	0	alpha-1,6-mannosyltransferase [EC:2.4.1.-]
K08989	0.176471	0.818182	0.727607	0.957992	0.215686	0.00367478	0.0658055	0	putative membrane protein
K12536	0.176471	0.818182	0.727607	0.957992	0.215686	0.00367478	0.0658055	0	ATP-binding cassette, subfamily C, bacterial HasD
K00263	1.11765	3	1.36393	2.76026	0.372549	0.00402397	0.0701624	0	leucine dehydrogenase [EC:1.4.1.9]
K13483	1.70588	3.90909	3.78756	3.71495	0.436389	0.00423019	0.0723972	0	xanthine dehydrogenase YagT iron-sulfur-binding subunit
K11178	1.70588	3.90909	3.78756	3.71495	0.436389	0.00423019	0.0723972	0	xanthine dehydrogenase YagS FAD-binding subunit [EC:1.17.1.4]
K02294	0.941176	2.72727	1.88648	4.3881	0.345098	0.00429263	0.0729275	0	beta-carotene hydroxylase [EC:1.14.13.-]
K12454	0.941176	2.72727	1.88648	4.3881	0.345098	0.00429263	0.0729275	0	CDP-paratose 2-epimerase [EC:5.1.3.10]
K01062	1.05882	3.40909	2.16421	4.78747	0.310588	0.00454001	0.0764363	0	1-alkyl-2-acetylglycerophosphocholine esterase [EC:3.1.1.47]
K03119	0.941176	1.86364	2.43594	1.72642	0.505022	0.0045486	0.0764363	0	taurine dioxygenase [EC:1.14.11.17]
K03761	0.764706	1.45455	1.9535	1.3355	0.525735	0.00459596	0.0769533	0	MFS transporter, MHS family, alpha-ketoglutarate permease
K01053	1.29412	2.5	3.34971	2.28348	0.517647	0.00475628	0.0782458	0	gluconolactonase [EC:3.1.1.17]
K11031	32.2941	78.5909	23.2615	67.9206	0.410914	0.00481241	0.0785914	0	thiol-activated cytolysin
K03342	5.70588	15.0455	6.63103	15.9687	0.379243	0.00555296	0.0894258	0	para-aminobenzoate synthetase / 4-amino-4-deoxychorismate lyase [EC:2.6.1.85 4.1.3.38]
K11177	1.82353	4	4.01926	3.71612	0.455882	0.00571741	0.0917556	0	xanthine dehydrogenase YagR molybdenum-binding subunit [EC:1.17.1.4]
K01469	1.11765	2.90909	2.23278	4.37427	0.384191	0.00605148	0.0964493	0	5-oxoprolinase (ATP-hydrolysing) [EC:3.5.2.9]
K00529	1.23529	2.13636	3.15296	1.98315	0.578223	0.00609909	0.0968753	0	ferredoxin--NAD+ reductase [EC:1.18.1.3]
K07046	1.88235	3.40909	4.80732	3.29009	0.552157	0.00636174	0.10036	0	None
K00883	0.411765	1.22727	1.22774	1.30683	0.335512	0.00706149	0.111021	0	2-dehydro-3-deoxygalactonokinase [EC:2.7.1.58]
K10125	1	1.95455	1.93649	1.52682	0.511628	0.00718776	0.112245	0	two-component system, NtrC family, C4-dicarboxylate transport sensor histidine kinase DctB [EC:2.7.13.3]
K06876	1.17647	3.04545	2.03824	4.30368	0.386304	0.00762616	0.118295	0	None
K00673	0.823529	1.63636	1.94407	1.61968	0.503268	0.00807314	0.121062	0	arginine N-succinyltransferase [EC:2.3.1.109]
K01800	0.411765	1.04545	1.22774	1.0901	0.393862	0.00809166	0.121062	0	maleylacetoacetate isomerase [EC:5.2.1.2]
K12658	0.411765	1.04545	1.22774	1.0901	0.393862	0.00809166	0.121062	0	4-hydroxyproline epimerase [EC:5.1.1.8]
K01631	0.411765	1.04545	1.22774	1.0901	0.393862	0.00809166	0.121062	0	2-dehydro-3-deoxyphosphogalactonate aldolase [EC:4.1.2.21]
K01484	0.411765	1.04545	1.22774	1.0901	0.393862	0.00809166	0.121062	0	succinylarginine dihydrolase [EC:3.5.3.23]
K00451	0.411765	1.04545	1.22774	1.0901	0.393862	0.00809166	0.121062	0	homogentisate 1,2-dioxygenase [EC:1.13.11.5]
K06447	0.411765	1.04545	1.22774	1.0901	0.393862	0.00809166	0.121062	0	succinylglutamic semialdehyde dehydrogenase [EC:1.2.1.71]
K06892	0.411765	1.04545	1.22774	1.0901	0.393862	0.00809166	0.121062	0	None
K09984	0.411765	0.954545	1.22774	0.998917	0.431373	0.00862615	0.127418	0	hypothetical protein
K12661	0.411765	0.954545	1.22774	0.998917	0.431373	0.00862615	0.127418	0	L-rhamnonate dehydratase [EC:4.2.1.90]
K04063	1.11765	5.31818	1.53632	6.99242	0.210156	0.00862638	0.127418	0	osmotically inducible protein OsmC
K05596	0.647059	1.13636	1.72993	1.03719	0.569412	0.00876946	0.12912	0	LysR family transcriptional regulator, chromosome initiation inhibitor
K07734	0.470588	1.18182	1.23073	1.18065	0.39819	0.00885615	0.129984	0	transcriptional regulator
K11940	0.352941	1	0.785905	0.92582	0.352941	0.00892474	0.130577	0	heat shock protein HspQ
K04097	1.05882	2.18182	2.41015	2.08478	0.485294	0.00925636	0.13458	0	glutathione S-transferase [EC:2.5.1.18]
K05838	0.647059	1.31818	1.22174	1.08612	0.490872	0.00966324	0.137593	0	putative thioredoxin
K04046	0.647059	1.31818	1.22174	1.08612	0.490872	0.00966324	0.137593	0	hypothetical chaperone protein
K06195	0.647059	1.31818	1.22174	1.08612	0.490872	0.00966324	0.137593	0	ApaG protein
K02457	0.529412	1.13636	1.46277	1.16682	0.465882	0.00978993	0.137593	0	general secretion pathway protein H
K02458	0.529412	1.13636	1.46277	1.16682	0.465882	0.00978993	0.137593	0	general secretion pathway protein I
K02459	0.529412	1.13636	1.46277	1.16682	0.465882	0.00978993	0.137593	0	general secretion pathway protein J
K02462	0.529412	1.13636	1.46277	1.16682	0.465882	0.00978993	0.137593	0	general secretion pathway protein M
K02461	0.529412	1.13636	1.46277	1.16682	0.465882	0.00978993	0.137593	0	general secretion pathway protein L
K06985	1.11765	2.86364	2.02739	4.40017	0.390289	0.0102825	0.143646	0	aspartyl protease family protein
K12972	1.64706	2.54545	3.37159	2.19799	0.647059	0.011598	0.159146	0	gyoxylate/hydroxypyruvate reductase A [EC:1.1.1.79 1.1.1.81]
K08482	1.88235	3.68182	3.389	4.41196	0.511256	0.0119547	0.162598	0	circadian clock protein KaiC
K00457	1.76471	3.68182	3.30774	4.4656	0.479303	0.0120266	0.163098	0	4-hydroxyphenylpyruvate dioxygenase [EC:1.13.11.27]
K09823	0.882353	1.63636	1.7278	1.39882	0.539216	0.0127988	0.170578	0	Fur family transcriptional regulator, zinc uptake regulator
K07336	1.29412	3	2.39178	4.40779	0.431373	0.0136612	0.180261	0	PKHD-type hydroxylase [EC:1.14.11.-]
K07165	1	2.13636	1.76777	2.12234	0.468085	0.0138062	0.180615	0	transmembrane sensor
K08738	3.70588	5.09091	8.09911	4.13935	0.727941	0.0145599	0.188519	0	cytochrome c
K04103	0.0588235	0.454545	0.242536	0.595801	0.129412	0.0145922	0.188519	0	indolepyruvate decarboxylase [EC:4.1.1.74]
K12979	0.352941	1	0.996317	1.1547	0.352941	0.0146826	0.189161	0	beta-hydroxylase [EC:1.14.11.-]
K07746	1.64706	3.5	2.59666	4.3507	0.470588	0.0158385	0.200468	0	hypothetical protein
K10680	1.41176	3.09091	2.45099	4.37427	0.456747	0.0158628	0.200468	0	N-ethylmaleimide reductase [EC:1.-.-.-]
K01920	2.17647	5	2.92052	4.78091	0.435294	0.0161177	0.201492	0	glutathione synthase [EC:6.3.2.3]
K13019	0.411765	1.04545	0.795206	0.998917	0.393862	0.0169983	0.208335	0	UDP-GlcNAc3NAcA epimerase [EC:5.1.3.23]
K12343	0.411765	1.04545	0.795206	0.998917	0.393862	0.0169983	0.208335	0	3-oxo-5-alpha-steroid 4-dehydrogenase 1 [EC:1.3.99.5]
K13283	0.352941	0.954545	0.785905	0.950051	0.369748	0.0170693	0.208335	0	ferrous-iron efflux pump FieF
K13583	0.352941	0.954545	0.785905	0.950051	0.369748	0.0170693	0.208335	0	GcrA cell cycle regulator
K13587	0.352941	0.954545	0.785905	0.950051	0.369748	0.0170693	0.208335	0	two-component system, cell cycle sensor histidine kinase and response regulator CckA [EC:2.7.13.3]
K13584	0.352941	0.954545	0.785905	0.950051	0.369748	0.0170693	0.208335	0	two-component system, cell cycle response regulator CtrA
K13588	0.352941	0.954545	0.785905	0.950051	0.369748	0.0170693	0.208335	0	histidine phosphotransferase ChpT
K00299	1.47059	3.09091	2.62482	4.4068	0.475779	0.0178316	0.216183	0	FMN reductase [EC:1.5.1.29]
K06079	0.470588	1.09091	0.799816	0.971454	0.431373	0.0178521	0.216183	0	copper homeostasis protein (lipoprotein)
K12262	4.23529	4.81818	8.76448	3.60735	0.879023	0.0184773	0.223172	0	cytochrome b561
K11719	0.941176	1.68182	1.59963	1.24924	0.559618	0.0186548	0.224699	0	lipopolysaccharide export system protein LptC
K03933	0.235294	4.09091	0.437237	6.71111	0.0575163	0.0189222	0.226188	0	chitin-binding protein
K07485	16.7059	28.6364	16.7398	20.2121	0.58338	0.0193693	0.230938	0	transposase
K07290	0.705882	1.36364	1.53153	1.21677	0.517647	0.0194426	0.231218	0	hypothetical protein
K11443	0.764706	1.68182	1.48026	1.67293	0.45469	0.0204282	0.241084	0	two-component system, cell cycle response regulator DivK
K05816	0.117647	0.545455	0.485071	0.800433	0.215686	0.0214954	0.251757	0	sn-glycerol 3-phosphate transport system ATP-binding protein [EC:3.6.3.20]
K02298	1.23529	1.63636	2.46296	1.36436	0.754902	0.0219829	0.252994	0	cytochrome o ubiquinol oxidase subunit I [EC:1.10.3.-]
K02299	1.23529	1.63636	2.46296	1.36436	0.754902	0.0219829	0.252994	0	cytochrome o ubiquinol oxidase subunit III [EC:1.10.3.-]
K02297	1.23529	1.63636	2.46296	1.36436	0.754902	0.0219829	0.252994	0	cytochrome o ubiquinol oxidase subunit II [EC:1.10.3.-]
K02300	1.23529	1.63636	2.46296	1.36436	0.754902	0.0219829	0.252994	0	cytochrome o ubiquinol oxidase operon protein cyoD
K10558	0	0.318182	0	0.5679	small	0.0224004	0.252999	0	AI-2 transport system ATP-binding protein
K10555	0	0.318182	0	0.5679	small	0.0224004	0.252999	0	AI-2 transport system substrate-binding protein
K10557	0	0.318182	0	0.5679	small	0.0224004	0.252999	0	AI-2 transport system permease protein
K11017	0	0.318182	0	0.5679	small	0.0224004	0.252999	0	hemolysin activation/secretion protein??
K07640	0	0.363636	0	0.726731	small	0.0224004	0.252999	0	two-component system, OmpR family, sensor histidine kinase CpxA [EC:2.7.13.3]
K05851	0	0.318182	0	0.5679	small	0.0224004	0.252999	0	adenylate cyclase, class 1 [EC:4.6.1.1]
K11216	0	0.318182	0	0.5679	small	0.0224004	0.252999	0	autoinducer 2 (AI-2) kinase [EC:2.7.1.-]
K13581	1.47059	2.54545	2.154	1.79224	0.577731	0.0224685	0.252999	0	modification methylase [EC:2.1.1.72]
K00253	0.882353	1.59091	1.7278	1.43623	0.554622	0.0226763	0.254339	0	isovaleryl-CoA dehydrogenase [EC:1.3.99.10]
K04091	2.76471	4.45455	4.65738	3.82632	0.620648	0.022703	0.254339	0	alkanesulfonate monooxygenase [EC:1.14.14.5]
K01529	1140.82	1551.68	831.995	650.133	0.735217	0.02497	0.277724	0	None
K05873	2.35294	4.86364	2.89269	5.1297	0.483782	0.0252843	0.280547	0	adenylate cyclase, class 2 [EC:4.6.1.1]
K01347	0.117647	3.90909	0.332106	6.7182	0.0300958	0.0269157	0.292354	0	IgA-specific serine endopeptidase [EC:3.4.21.72]
K13727	0.117647	3.90909	0.332106	6.7182	0.0300958	0.0269157	0.292354	0	phenolic acid decarboxylase [EC:4.1.1.-]
K01554	0.117647	3.95455	0.332106	6.78568	0.0297498	0.0269157	0.292354	0	None
K13530	0.117647	3.90909	0.332106	6.7182	0.0300958	0.0269157	0.292354	0	AraC family transcriptional regulator, regulatory protein of adaptative response / methylphosphotriester-DNA alkyltransferase methyltransferase [EC:2.1.1.-]
K11936	0.117647	3.95455	0.332106	6.78568	0.0297498	0.0269157	0.292354	0	biofilm PGA synthesis N-glycosyltransferase PgaC [EC:2.4.-.-]
K00745	0.117647	3.90909	0.332106	6.7182	0.0300958	0.0269157	0.292354	0	raffinose-raffinose alpha-galactotransferase [EC:2.4.1.166]
K04844	0.117647	3.90909	0.332106	6.7182	0.0300958	0.0269157	0.292354	0	hypothetical glycosyl hydrolase [EC:3.2.1.-]
K12278	194.588	0	426.935	0	big	5.51751e-09	2.3314e-06	1	MSHA biogenesis protein MshG
K03747	194.588	0	426.935	0	big	5.51751e-09	2.3314e-06	1	Smg protein
K07701	194.588	0	426.935	0	big	5.51751e-09	2.3314e-06	1	two-component system, CitB family, sensor histidine kinase DcuS [EC:2.7.13.3]
K07703	194.588	0	426.935	0	big	5.51751e-09	2.3314e-06	1	two-component system, CitB family, response regulator DcuR
K10927	194.588	0	426.935	0	big	5.51751e-09	2.3314e-06	1	MSHA pilin protein MshD
K12287	194.588	0	426.935	0	big	5.51751e-09	2.3314e-06	1	MSHA biogenesis protein MshQ
K12285	194.588	0	426.935	0	big	5.51751e-09	2.3314e-06	1	MSHA biogenesis protein MshO
K01027	194.588	0	426.935	0	big	5.51751e-09	2.3314e-06	1	3-oxoacid CoA-transferase [EC:2.8.3.5]
K11931	194.647	0	426.916	0	big	5.51751e-09	2.3314e-06	1	biofilm PGA synthesis lipoprotein PgaB [EC:3.-.-.-]
K03941	194.588	0	426.935	0	big	5.51751e-09	2.3314e-06	1	NADH dehydrogenase (ubiquinone) Fe-S protein 8 [EC:1.6.5.3 1.6.99.3]
K15022	195.235	0	426.671	0	big	5.52941e-09	2.3314e-06	1	formate dehydrogenase beta subunit [EC:1.2.1.43]
K10942	194.647	0.0909091	426.916	0.294245	2141.12	1.35712e-08	5.24528e-06	1	two-component system, sensor histidine kinase FlrB [EC:2.7.13.3]
K13926	194.647	0.136364	426.916	0.35125	1427.41	1.9363e-08	5.61285e-06	1	ribosome-dependent ATPase
K02656	194.647	0.136364	426.916	0.35125	1427.41	1.9363e-08	5.61285e-06	1	type IV pilus assembly protein PilF
K10924	194.588	0.136364	426.935	0.35125	1426.98	1.9363e-08	5.61285e-06	1	MSHA pilin protein MshA
K02742	194.647	0.136364	426.916	0.35125	1427.41	1.9363e-08	5.61285e-06	1	SprT protein
K03326	197.824	0.181818	425.685	0.501081	1088.03	2.12412e-08	5.79509e-06	1	C4-dicarboxylate transporter, DcuC family
K07264	194.647	0.181818	426.916	0.394771	1070.56	2.6173e-08	6.7439e-06	1	4-amino-4-deoxy-L-arabinose transferase [EC:2.4.2.43];4-amino-4-deoxy-L-arabinose transferase [EC:2.-.-.-]
K02450	195.882	0.227273	428.856	0.528413	861.882	2.87633e-08	7.02126e-06	1	general secretion pathway protein A
K02668	196	0.272727	428.833	0.550482	718.667	3.72191e-08	8.2201e-06	1	two-component system, NtrC family, sensor histidine kinase PilS [EC:2.7.13.3]
K03632	194.941	0.272727	427.431	0.550482	714.784	3.72191e-08	8.2201e-06	1	chromosome partition protein MukB
K05951	195.059	0.272727	427.234	0.455842	715.216	4.14565e-08	8.55619e-06	1	NAD+---dinitrogen-reductase ADP-D-ribosyltransferase [EC:2.4.2.37]
K02597	195.059	0.318182	427.088	0.5679	613.042	4.61201e-08	8.55619e-06	1	nitrogen fixation protein NifZ
K02593	195.059	0.318182	427.088	0.5679	613.042	4.61201e-08	8.55619e-06	1	nitrogen fixation protein NifT
K03598	195	0.318182	426.862	0.5679	612.857	4.61201e-08	8.55619e-06	1	sigma-E factor negative regulatory protein RseB
K03583	196.118	0.5	426.472	0.859125	392.235	5.27893e-08	8.78057e-06	1	exodeoxyribonuclease V gamma subunit [EC:3.1.11.5]
K03582	196.118	0.5	426.472	0.859125	392.235	5.27893e-08	8.78057e-06	1	exodeoxyribonuclease V beta subunit [EC:3.1.11.5]
K02665	196	0.363636	428.833	0.581087	539	5.49022e-08	8.78057e-06	1	type IV pilus assembly protein PilP
K02667	196	0.363636	428.833	0.581087	539	5.49022e-08	8.78057e-06	1	two-component system, NtrC family, response regulator PilR
K13771	195.647	0.409091	426.85	0.590326	478.248	6.30443e-08	9.74665e-06	1	Rrf2 family transcriptional regulator, nitric oxide-sensitive transcriptional repressor
K02671	196.294	0.681818	428.783	0.838727	287.898	1.19023e-07	1.78074e-05	1	type IV pilus assembly protein PilV
K02844	196.059	0.863636	428.809	1.08213	227.015	1.76571e-07	2.55918e-05	1	UDP-glucose:(heptosyl)LPS alpha-1,3-glucosyltransferase [EC:2.4.1.-]
K10943	194.882	0.909091	427.082	0.971454	214.371	1.86101e-07	2.61556e-05	1	two component system, response regulator FlrC
K07715	196.471	1	429.775	1.60357	196.471	2.55469e-07	3.4402e-05	1	two-component system, NtrC family, response regulator YfhA
K11392	196.471	1.22727	427.467	1.15189	160.087	2.5961e-07	3.4402e-05	1	ribosomal RNA small subunit methyltransferase F [EC:2.1.1.-]
K03567	198.588	1.72727	429.896	3.0108	114.972	2.77034e-07	3.56912e-05	1	glycine cleavage system transcriptional repressor
K09151	204.176	5.13636	431.385	3.57632	39.7512	4.06241e-07	5.07417e-05	1	hypothetical protein
K09007	198.471	2.09091	429.553	3.26466	94.9207	4.15737e-07	5.07417e-05	1	hypothetical protein
K09931	196.588	1.90909	428.295	4.24162	102.975	4.85352e-07	5.77196e-05	1	hypothetical protein
K03808	196	1.54545	426.963	1.56532	126.824	7.20758e-07	8.35718e-05	1	paraquat-inducible protein A
K08305	197.941	2.31818	428.304	3.02979	85.3864	7.43557e-07	8.41127e-05	1	membrane-bound lytic murein transglycosylase B [EC:3.2.1.-]
K07709	199.647	2.77273	431.054	5.52856	72.0039	8.13199e-07	8.98004e-05	1	two-component system, NtrC family, sensor histidine kinase HydH [EC:2.7.13.3]
K08982	203.882	5.72727	430.874	3.91799	35.5985	1.1396e-06	0.000122918	1	putative membrane protein
K00230	197.412	3.22727	428.234	2.6714	61.1698	1.35405e-06	0.000142729	1	protoporphyrinogen oxidase [EC:1.3.3.4]
K02427	202.412	5.90909	428.932	3.68923	34.2543	1.50125e-06	0.000154728	1	ribosomal RNA large subunit methyltransferase E [EC:2.1.1.-]
K09138	198.235	3.59091	430.402	3.11156	55.2048	1.60766e-06	0.000162094	1	hypothetical protein
K01103	198.824	2.90909	430.098	5.94346	68.3456	1.68754e-06	0.000166528	1	6-phosphofructo-2-kinase / fructose-2,6-bisphosphatase [EC:2.7.1.105 3.1.3.46];fructose-2,6-bisphosphatase [EC:3.1.3.46]
K05786	196.765	2.40909	426.636	1.76363	81.6759	1.74972e-06	0.000169066	1	chloramphenicol-sensitive protein RarD
K03813	197.588	3.54545	428.231	2.95566	55.73	1.84051e-06	0.00017421	1	molybdenum transport protein [EC:2.4.2.-]
K08358	401.176	9.18182	861.766	5.82798	43.6925	2.05406e-06	0.000190535	1	tetrathionate reductase subunit B
K01414	196.706	3.04545	426.752	4.38045	64.59	2.37936e-06	0.000216382	1	oligopeptidase A [EC:3.4.24.70]
K02596	197.118	3.59091	428.425	3.0808	54.8935	2.77028e-06	0.000247088	1	nitrogen fixation protein NifX
K07659	196.412	2.86364	426.823	3.10599	68.5882	3.36169e-06	0.000294179	1	two-component system, OmpR family, phosphate regulon response regulator OmpR
K04749	735.176	130.136	928.824	59.6867	5.64928	3.89397e-06	0.000334449	1	anti-sigma B factor antagonist
K07516	203.294	6.31818	428.887	4.84411	32.176	4.64364e-06	0.000391586	1	3-hydroxyacyl-CoA dehydrogenase [EC:1.1.1.35]
K12940	16.5882	3.22727	13.6659	2.56221	5.14002	5.23598e-06	0.000433651	1	aminobenzoyl-glutamate utilization protein A
K11707	34.4118	3	45.19	2.4103	11.4706	6.15893e-06	0.000484155	1	manganese/zinc/iron transport system substrate-binding protein
K11708	34.4118	3	45.19	2.4103	11.4706	6.15893e-06	0.000484155	1	manganese/zinc/iron transport system permease protein
K11709	34.4118	3	45.19	2.4103	11.4706	6.15893e-06	0.000484155	1	manganese/zinc/iron transport system permease protein
K06596	196.706	3.90909	426.749	8.25723	50.3201	7.19512e-06	0.000547065	1	chemosensory pili system protein ChpA (sensor histidine kinase/response regulator)
K11710	34.9412	3.36364	45.5006	2.42105	10.3879	7.43107e-06	0.000555892	1	manganese/zinc/iron transport system ATP- binding protein
K02488	400.824	9.31818	858.132	10.1671	43.0152	7.80504e-06	0.0005746	1	two-component system, cell cycle response regulator
K09985	197.882	3.63636	426.438	3.52603	54.4176	9.23168e-06	0.000669008	1	hypothetical protein
K06436	24.1765	10.5909	11.9804	6.41916	2.28276	1.02149e-05	0.000728871	1	spore coat assemly protein
K06328	14.8824	2.90909	12.4944	1.71573	5.11581	1.21695e-05	0.000855185	1	spore coat protein E
K05570	197.824	4.09091	428.718	4.96568	48.3569	1.29649e-05	0.000897478	1	multicomponent Na+:H+ antiporter subunit F
K02538	13.1176	2.13636	11.879	1.39029	6.14018	1.50798e-05	0.00102853	1	activator of the mannose operon, transcriptional antiterminator
K00520	203.765	5.63636	432.75	4.49916	36.1518	1.6263e-05	0.00109316	1	mercuric reductase [EC:1.16.1.1]
K02658	197.588	5.86364	426.718	12.4949	33.6972	1.94542e-05	0.00124896	1	twitching motility two-component system response regulator PilH
K02660	197.588	5.86364	426.718	12.4949	33.6972	1.94542e-05	0.00124896	1	twitching motility protein PilJ
K08357	205.412	8.95455	433.474	5.55901	22.9394	1.96581e-05	0.00124896	1	tetrathionate reductase subunit A
K03423	223.412	12.0455	455.894	19.3894	18.5474	2.08253e-05	0.00130524	1	None
K00019	199.118	4.45455	428.109	3.41882	44.6999	2.19532e-05	0.00135759	1	3-hydroxybutyrate dehydrogenase [EC:1.1.1.30]
K06916	198.471	4.22727	426.356	3.71524	46.95	2.27221e-05	0.00138665	1	None
K06418	13.2353	2.04545	11.9244	1.36198	6.47059	2.49058e-05	0.0014467	1	small acid-soluble spore protein A (major alpha-type SASP)
K06426	13.2353	2.04545	11.9244	1.36198	6.47059	2.49058e-05	0.0014467	1	small acid-soluble spore protein I (minor)
K07446	12.9412	2.04545	11.9136	1.36198	6.3268	2.49538e-05	0.0014467	1	N(2),N(2)-dimethylguanosine tRNA methyltransferase [EC:2.1.1.32];putative methyltransferase
K07151	222.882	11.0909	454.516	17.4381	20.0959	2.52867e-05	0.0014479	1	dolichyl-diphosphooligosaccharide--protein glycosyltransferase [EC:2.4.1.119]
K00242	198.529	4.31818	426.401	3.55081	45.9752	2.76822e-05	0.00154687	1	succinate dehydrogenase hydrophobic membrane anchor protein [EC:1.3.99.1];succinate dehydrogenase hydrophobic membrane anchor protein;succinate dehydrogenase membrane anchor subunit
K09159	198.529	4.31818	426.401	3.55081	45.9752	2.76822e-05	0.00154687	1	hypothetical protein
K08224	224.294	14.2273	454.168	17.3066	15.7651	3.26685e-05	0.00177552	1	MFS transporter, YNFM family, putative membrane transport protein
K04757	542.765	135.318	526.901	61.0654	4.01103	3.33054e-05	0.00177552	1	anti-sigma B factor [EC:2.7.11.1]
K07812	206.471	10.5909	433.349	5.62019	19.4951	3.46274e-05	0.00182502	1	trimethylamine-N-oxide reductase (cytochrome c) 2 [EC:1.7.2.3]
K07097	222.353	12.0455	454.44	19.3894	18.4595	4.41956e-05	0.00229223	1	None
K09798	226.059	14.0909	457.566	20.4425	16.0429	4.48702e-05	0.00229223	1	hypothetical protein
K07778	13.8824	2.59091	13.8649	1.53248	5.3581	4.49748e-05	0.00229223	1	two-component system, NarL family, sensor histidine kinase DesK [EC:2.7.13.3]
K08306	224.412	13.4545	455.666	20.3954	16.6793	4.72664e-05	0.00235722	1	membrane-bound lytic murein transglycosylase C [EC:3.2.1.-]
K09158	531.529	126	524.739	58.0788	4.21849	4.81094e-05	0.00237374	1	hypothetical protein
K00404	222.882	12.3636	454.66	19.3921	18.0272	5.30822e-05	0.00259153	1	cb-type cytochrome c oxidase subunit I [EC:1.9.3.1];cytochrome c oxidase cb-type subunit I [EC:1.9.3.1]
K11720	223.765	13.3182	454.352	19.2685	16.8014	5.57524e-05	0.00269354	1	lipopolysaccharide export system permease protein
K02592	538.176	131.318	528.34	59.4662	4.09826	5.76719e-05	0.00275755	1	nitrogenase molybdenum-iron protein NifN
K00260	199.059	4.90909	427.234	3.4074	40.549	5.87054e-05	0.00277832	1	glutamate dehydrogenase [EC:1.4.1.2]
K07486	59.6471	15.9091	48.8556	7.92169	3.74924	7.27536e-05	0.00337431	1	transposase
K03087	204.647	12.0455	429.825	20.4368	16.9896	9.1156e-05	0.00418596	1	RNA polymerase nonessential primary-like sigma factor
K05571	200.529	6.77273	427.86	5.15412	29.6084	0.000158743	0.00707931	1	multicomponent Na+:H+ antiporter subunit G
K01682	223.941	14.4545	454.249	19.0456	15.4928	0.000163822	0.00723624	1	aconitate hydratase 2 [EC:4.2.1.3]
K05569	200.647	6.86364	428.068	5.12041	29.2333	0.000168164	0.00735799	1	multicomponent Na+:H+ antiporter subunit E
K03774	214.529	17.1364	437.999	9.52838	12.519	0.000242435	0.0102219	1	FKBP-type peptidyl-prolyl cis-trans isomerase SlpA [EC:5.2.1.8]
K03272	261.294	30.8636	489.894	40.6276	8.46608	0.000257713	0.0107682	1	D-beta-D-heptose 7-phosphate kinase / D-beta-D-heptose 1-phosphate adenosyltransferase [EC:2.7.1.- 2.7.7.-]
K02197	209.588	13.3636	433.001	6.1609	15.6835	0.000270176	0.0109919	1	cytochrome c-type biogenesis protein CcmE
K02194	209.588	13.3636	433.001	6.1609	15.6835	0.000270176	0.0109919	1	heme exporter protein B
K03399	218.412	25.5455	423.415	37.139	8.54993	0.000320905	0.0129423	1	precorrin-6Y C5,15-methyltransferase [EC:2.1.1.132]
K02788	16.5294	4.54545	16.5873	3.90027	3.63647	0.000327201	0.0129706	1	PTS system, lactose-specific IIC component
K01220	16.5294	4.54545	16.5873	3.90027	3.63647	0.000327201	0.0129706	1	6-phospho-beta-galactosidase [EC:3.2.1.85]
K07650	23	11.5909	11.9478	5.78717	1.98431	0.000348398	0.0130922	1	two-component system, OmpR family, sensor histidine kinase CssS [EC:2.7.13.3]
K06879	335.765	125.182	235.027	58.0678	2.68222	0.00035818	0.0130922	1	7-cyano-7-deazaguanine reductase [EC:1.7.1.13]
K02567	233.941	21.1364	460.778	21.1689	11.0682	0.000373402	0.0130922	1	periplasmic nitrate reductase NapA [EC:1.7.99.4]
K01226	3.64706	0.454545	3.67323	0.595801	8.02353	0.000383716	0.0130922	1	trehalose-6-phosphate hydrolase [EC:3.2.1.93]
K07810	0.470588	0	0.514496	0	big	0.000396864	0.0130922	1	Cu(I)/Ag(I) efflux system periplasmic protein CusF
K12507	0.470588	0	0.514496	0	big	0.000396864	0.0130922	1	acyl-CoA synthetase [EC:6.2.1.-]
K14665	0.470588	0	0.514496	0	big	0.000396864	0.0130922	1	amidohydrolase [EC:3.5.1.-]
K05394	0.470588	0	0.514496	0	big	0.000396864	0.0130922	1	atrazine chlorohydrolase [EC:3.8.1.8]
K03757	0.470588	0	0.514496	0	big	0.000396864	0.0130922	1	cadaverine:lysine antiporter
K14591	0.470588	0	0.514496	0	big	0.000396864	0.0130922	1	protein AroM
K06441	0.470588	0	0.514496	0	big	0.000396864	0.0130922	1	ferredoxin hydrogenase gamma subunit [EC:1.12.7.2]
K01713	0.470588	0	0.514496	0	big	0.000396864	0.0130922	1	prephenate dehydratase [EC:4.2.1.51]
K11614	0.470588	0	0.514496	0	big	0.000396864	0.0130922	1	two-component system, CitB family, sensor histidine kinase MalK [EC:2.7.13.3]
K07674	0.470588	0	0.514496	0	big	0.000396864	0.0130922	1	two-component system, NarL family, nitrate/nitrite sensor histidine kinase NarQ [EC:2.7.13.3]
K05887	0.470588	0	0.514496	0	big	0.000396864	0.0130922	1	quinate/shikimate dehydrogenase [EC:1.1.1.282]
K12071	0.470588	0	0.514496	0	big	0.000396864	0.0130922	1	conjugal transfer pilus assembly protein TraD
K03668	0.470588	0	0.514496	0	big	0.000396864	0.0130922	1	heat shock protein HslJ
K08352	445.471	35.1364	898	22.9519	12.6783	0.00039784	0.0130922	1	thiosulfate reductase [EC:1.-.-.-]
K00060	335.941	125.591	235.305	58.0662	2.67488	0.000398652	0.0130922	1	threonine 3-dehydrogenase [EC:1.1.1.103]
K07589	335.176	124.955	234.886	58.1701	2.68239	0.000420314	0.0130922	1	D-erythro-7,8-dihydroneopterin triphosphate epimerase [EC:5.-.-.-]
K01729	335.176	124.955	234.886	58.1701	2.68239	0.000420314	0.0130922	1	poly(beta-D-mannuronate) lyase [EC:4.2.2.3]
K06203	335.235	125.045	234.934	58.0865	2.68091	0.000420314	0.0130922	1	CysZ protein
K00045	335.412	125.136	235.04	58.0806	2.68037	0.000420314	0.0130922	1	mannitol 2-dehydrogenase [EC:1.1.1.67]
K06036	335.176	124.864	234.886	58.1896	2.68434	0.000420598	0.0130922	1	None
K07094	335.235	124.955	234.934	58.1144	2.68286	0.000420598	0.0130922	1	putative glycerol-1-phosphate prenyltransferase [EC:2.5.1.-]
K14287	335.412	125.182	235.212	58.0678	2.6794	0.000420598	0.0130922	1	methionine aminotransferase [EC:2.6.1.-]
K07063	335.176	124.864	234.886	58.1896	2.68434	0.000420598	0.0130922	1	None
K01083	335.176	124.864	234.886	58.1896	2.68434	0.000420598	0.0130922	1	3-phytase [EC:3.1.3.8]
K05905	335.176	124.864	234.886	58.1896	2.68434	0.000420598	0.0130922	1	protein-disulfide reductase [EC:1.8.1.8]
K13002	337.118	126.045	235.483	57.6017	2.67457	0.000443964	0.0137274	1	glycosyltransferase [EC:2.4.1.-]
K01969	336.235	126.5	235.906	58.1105	2.65799	0.000467292	0.0142031	1	3-methylcrotonyl-CoA carboxylase beta subunit [EC:6.4.1.4]
K00381	335.941	126.409	235.974	57.9849	2.65757	0.000467292	0.0142031	1	sulfite reductase (NADPH) hemoprotein beta-component [EC:1.8.1.2]
K01136	335.529	125.5	235.134	58.2954	2.67354	0.000468536	0.0142031	1	iduronate 2-sulfatase [EC:3.1.6.13]
K03756	1	0.0454545	1	0.213201	22	0.000475246	0.0143129	1	putrescine:ornithine antiporter
K15034	336.118	126.636	236.118	58.0981	2.6542	0.000493717	0.0147733	1	ribosome-associated protein
K05566	200.471	8.13636	427.649	6.86118	24.6388	0.000505671	0.015034	1	multicomponent Na+:H+ antiporter subunit B
K03579	337.588	127.364	236.172	57.6397	2.65059	0.000547562	0.0161758	1	ATP-dependent helicase HrpB [EC:3.6.4.13];ATP-dependent helicase HrpB [EC:3.6.1.-]
K01595	368.353	144.273	254.881	56.346	2.55317	0.000578544	0.016876	1	phosphoenolpyruvate carboxylase [EC:4.1.1.31]
K03818	349.588	135.455	237.849	61.4273	2.58085	0.000616095	0.0178591	1	putative colanic acid biosynthesis acetyltransferase WcaF [EC:2.3.1.-]
K05567	201.118	8.5	427.713	6.96077	23.6609	0.000625615	0.0180224	1	multicomponent Na+:H+ antiporter subunit C
K03715	4.76471	2.27273	2.22288	1.63829	2.09647	0.000649026	0.0185814	1	1,2-diacylglycerol 3-beta-galactosyltransferase [EC:2.4.1.46]
K02195	211.118	15.8636	434.618	6.59217	13.3083	0.000668721	0.0187957	1	heme exporter protein C
K07337	336.706	127.364	236.419	57.519	2.64366	0.000675498	0.0187957	1	hypothetical protein
K09859	336.706	127.318	236.419	57.5718	2.6446	0.000675924	0.0187957	1	hypothetical protein
K00228	339.353	130.682	239.245	58.8731	2.59679	0.000676775	0.0187957	1	coproporphyrinogen III oxidase [EC:1.3.3.3]
K02198	211.882	16.1364	434.912	6.95082	13.1307	0.000704256	0.0194425	1	cytochrome c-type biogenesis protein CcmF
K10819	7.76471	3.54545	5.17843	3.11261	2.19005	0.000733983	0.0201433	1	histidine kinase
K13574	0.705882	0.0909091	0.685994	0.294245	7.76471	0.000914529	0.023829	1	uncharacterized oxidoreductase [EC:1.1.1.-]
K03619	0.705882	0.0909091	0.685994	0.294245	7.76471	0.000914529	0.023829	1	hydrogenase-1 operon protein HyaE
K02575	228.765	35.2727	430.092	38.735	6.4856	0.000914705	0.023829	1	MFS transporter, NNP family, nitrate/nitrite transporter
K01134	349.824	136.182	237.459	61.5287	2.5688	0.000919661	0.023829	1	arylsulfatase A [EC:3.1.6.8]
K09767	244.529	29.3182	463.886	20.0722	8.34054	0.00101013	0.0257985	1	hypothetical protein
K00697	352.059	138.818	239.544	61.4504	2.53611	0.00101792	0.0257985	1	alpha,alpha-trehalose-phosphate synthase (UDP-forming) [EC:2.4.1.15]
K01753	5.17647	2.09091	3.43211	1.306	2.4757	0.0010517	0.0265097	1	D-serine dehydratase [EC:4.3.1.18]
K08984	0.882353	0	1.53632	0	big	0.00119201	0.0297234	1	putative membrane protein
K06998	351.765	139.909	244.102	59.5882	2.51424	0.00124206	0.0308057	1	None
K01023	1.05882	0.0909091	1.08804	0.294245	11.6471	0.00133352	0.0327242	1	arylsulfate sulfotransferase [EC:2.8.2.22]
K13531	2.64706	0.0454545	3.74067	0.213201	58.2353	0.00153402	0.0361157	1	methylated-DNA-[protein]-cysteine S-methyltransferase [EC:2.1.1.63]
K10209	2.64706	0.0454545	3.74067	0.213201	58.2353	0.00153402	0.0361157	1	dehydrosqualene desaturase [EC:1.14.99.-]
K10211	2.64706	0.0454545	3.74067	0.213201	58.2353	0.00153402	0.0361157	1	4,4'-diaponeurosporenoate glycosyltransferase [EC:2.4.1.-]
K10210	2.64706	0.0454545	3.74067	0.213201	58.2353	0.00153402	0.0361157	1	4,4'-diaponeurosporene oxidase [EC:1.-.-.-]
K00105	2.64706	0.0454545	3.74067	0.213201	58.2353	0.00153402	0.0361157	1	alpha-glycerophosphate oxidase [EC:1.1.3.21]
K11209	5.23529	0.0909091	7.51273	0.426401	57.5882	0.00164012	0.0382255	1	GST-like protein
K01478	375.588	164.591	256.195	68.2074	2.28195	0.00183287	0.0412662	1	arginine deiminase [EC:3.5.3.6]
K01060	9.76471	5.5	3.86538	3.36296	1.7754	0.00205613	0.0436462	1	cephalosporin-C deacetylase [EC:3.1.1.41]
K13041	0.470588	0.0454545	0.514496	0.213201	10.3529	0.00217666	0.044473	1	two-component system, LuxR family, response regulator TtrR
K04772	0.470588	0.0454545	0.514496	0.213201	10.3529	0.00217666	0.044473	1	serine protease DegQ [EC:3.4.21.-]
K02791	8.11765	2.72727	6.41173	2.02794	2.97647	0.00264323	0.053534	1	PTS system, maltose and glucose-specific IIC component
K00984	2.94118	1.31818	1.78433	1.49241	2.23124	0.00294405	0.0591677	1	streptomycin 3"-adenylyltransferase [EC:2.7.7.47]
K06221	5.29412	1.63636	4.2244	2.71759	3.23529	0.00294691	0.0591677	1	2,5-diketo-D-gluconate reductase A [EC:1.1.1.274]
K09143	0.823529	0	1.55062	0	big	0.00311591	0.0620325	1	hypothetical protein
K01635	5.52941	2.13636	4.63839	1.85922	2.58824	0.00311634	0.0620325	1	tagatose 1,6-diphosphate aldolase [EC:4.1.2.40]
K10026	440.529	220.273	273.299	131.254	1.99993	0.00322129	0.0632989	1	queuosine biosynthesis protein QueE
K01225	3.23529	1.27273	2.35927	1.42032	2.54202	0.00334526	0.0632989	1	cellulose 1,4-beta-cellobiosidase [EC:3.2.1.91]
K10530	5.41176	0.272727	7.40826	0.7025	19.8431	0.00374142	0.0667412	1	lactate oxidase [EC:1.13.12.-]
K01444	18.4118	8.22727	12.928	5.20011	2.23789	0.00378436	0.0672485	1	N4-(beta-N-acetylglucosaminyl)-L-asparaginase [EC:3.5.1.26]
K10844	2.41176	1.04545	1.73417	1.29016	2.30691	0.00387696	0.0681112	1	DNA excision repair protein ERCC-2 [EC:3.6.4.12];DNA excision repair protein ERCC-2 [EC:3.6.1.-]
K01216	2.41176	1.04545	1.73417	1.29016	2.30691	0.00387696	0.0681112	1	licheninase [EC:3.2.1.73]
K00686	2.41176	1.04545	1.73417	1.29016	2.30691	0.00387696	0.0681112	1	protein-glutamine gamma-glutamyltransferase [EC:2.3.2.13]
K00294	824.765	255.045	702.496	126.383	3.23379	0.00396212	0.0693445	1	1-pyrroline-5-carboxylate dehydrogenase [EC:1.5.1.12]
K00120	2.58824	0.0454545	3.77589	0.213201	56.9412	0.00407165	0.0702019	1	None
K13955	2.58824	0.0454545	3.77589	0.213201	56.9412	0.00407165	0.0702019	1	zinc-binding alcohol dehydrogenase/oxidoreductase
K00129	2.58824	0.0454545	3.77589	0.213201	56.9412	0.00407165	0.0702019	1	aldehyde dehydrogenase (NAD(P)+) [EC:1.2.1.5]
K02806	219.882	34	436.806	42.8386	6.46713	0.00441612	0.0747517	1	PTS system, nitrogen regulatory IIA component [EC:2.7.1.69]
K00318	824.588	254.864	702.441	126.14	3.23541	0.00462073	0.0770898	1	proline dehydrogenase [EC:1.5.99.8]
K10008	1.88235	0.5	2.02739	0.801784	3.76471	0.00468483	0.077879	1	glutamate transport system ATP-binding protein [EC:3.6.3.-]
K02819	3.47059	0.454545	3.80982	0.595801	7.63529	0.00472455	0.0782458	1	PTS system, trehalose-specific IIC component
K12685	1.17647	0.318182	1.0146	0.646335	3.69748	0.00475751	0.0782458	1	subtilase-type serine protease [EC:3.4.21.-]
K02083	3.11765	0.5	3.60351	0.912871	6.23529	0.0047861	0.0784379	1	allantoate deiminase [EC:3.5.3.9]
K07285	0.882353	0.0454545	1.53632	0.213201	19.4118	0.00490146	0.0797648	1	outer membrane lipoprotein
K05785	240.176	50.6818	415.031	36.0943	4.73891	0.00525464	0.0852133	1	transcriptional antiterminator RfaH
K07712	532.235	77.1818	944.161	60.9814	6.89586	0.00548212	0.0885926	1	two-component system, NtrC family, nitrogen regulation response regulator GlnG
K00184	854.824	265.591	725.028	118.676	3.21857	0.00583223	0.0932755	1	molybdopterin oxidoreductase, iron-sulfur binding subunit [EC:1.2.7.-]
K13020	365.882	164.091	248.753	67.8675	2.22975	0.0062719	0.0992801	1	UDP-D-GlcNAcA oxidase [EC:1.1.1.-]
K08296	993.059	313.545	854.994	118.788	3.16719	0.00712373	0.111621	1	phosphohistidine phosphatase [EC:3.1.3.-]
K09116	486.412	260.227	301.104	146.92	1.86918	0.00743499	0.115716	1	hypothetical protein
K05834	0.529412	0.0909091	0.624264	0.294245	5.82353	0.00767432	0.118645	1	homoserine/homoserine lactone efflux protein
K02424	2.70588	0.181818	3.70413	0.394771	14.8824	0.00784932	0.120947	1	cystine transport system substrate-binding protein
K00935	2.94118	1.27273	2.30409	1.42032	2.31092	0.00795135	0.121062	1	None
K00102	42.5882	21.3636	31.0344	19.7159	1.99349	0.00834395	0.124435	1	D-lactate dehydrogenase (cytochrome) [EC:1.1.2.4]
K03796	475.882	200.909	368.48	82.8199	2.36865	0.0091635	0.133649	1	Bax protein
K03673	28.1176	10.2273	33.2187	16.3414	2.74928	0.00936104	0.135677	1	thiol:disulfide interchange protein DsbA
K07501	626.588	227.455	557.922	104.197	2.75478	0.00955309	0.137593	1	hypothetical protein
K02482	5.41176	2.5	6.36454	5.01189	2.16471	0.00958795	0.137593	1	two-component system, NtrC family, sensor kinase [EC:2.7.13.3]
K06020	0.823529	0.318182	0.635934	0.5679	2.58824	0.0101719	0.14253	1	sulfate-transporting ATPase [EC:3.6.3.25]
K03200	0.764706	0.227273	0.752447	0.528413	3.36471	0.0106203	0.147475	1	type IV secretion system protein VirB5
K13892	0.764706	0.227273	0.752447	0.528413	3.36471	0.0106203	0.147475	1	glutathione transport system ATP-binding protein
K08170	2.58824	0.0909091	3.77589	0.294245	28.4706	0.0106574	0.147549	1	MFS transporter, DHA2 family, multidrug resistance protein
K00015	502.294	209.045	420.404	73.1889	2.4028	0.0107997	0.149074	1	glyoxylate reductase [EC:1.1.1.26]
K03772	1.29412	0.409091	1.68689	0.796366	3.1634	0.0110328	0.15184	1	FKBP-type peptidyl-prolyl cis-trans isomerase FkpA [EC:5.2.1.8]
K10679	600.059	215	554.183	108.689	2.79097	0.0116922	0.159965	1	nitroreductase / dihydropteridine reductase [EC:1.-.-.- 1.5.1.34]
K07684	2	0.954545	1.36931	0.898532	2.09524	0.0118046	0.161029	1	two-component system, NarL family, nitrate/nitrite response regulator NarL
K02526	4.23529	1.40909	3.64913	1.18157	3.00569	0.0123434	0.166906	1	2-keto-3-deoxygluconate permease
K07262	0.705882	0.227273	0.685994	0.528413	3.10588	0.0125327	0.168483	1	D-alanyl-D-alanine endopeptidase (penicillin-binding protein 7) [EC:3.4.99.-];D-alanyl-D-alanine endopeptidase (penicillin-binding protein 7) [EC:3.4.21.-]
K01075	0.705882	0.227273	0.685994	0.528413	3.10588	0.0125327	0.168483	1	4-hydroxybenzoyl-CoA thioesterase [EC:3.1.2.23]
K07146	605.176	223.318	554.058	107.643	2.70993	0.0126769	0.169499	1	UPF0176 protein
K00164	603.294	219.909	556.281	109.005	2.74338	0.0126814	0.169499	1	2-oxoglutarate dehydrogenase E1 component [EC:1.2.4.2]
K13498	28.0588	10	32.9933	16.1363	2.80588	0.012841	0.17065	1	indole-3-glycerol phosphate synthase / phosphoribosylanthranilate isomerase [EC:4.1.1.48 5.3.1.24]
K13766	598.824	215.5	554.639	108.836	2.77876	0.013715	0.180261	1	methylglutaconyl-CoA hydratase [EC:4.2.1.18]
K00380	598.882	216.091	554.735	108.534	2.77144	0.013715	0.180261	1	sulfite reductase (NADPH) flavoprotein alpha-component [EC:1.8.1.2]
K09954	598.647	215.545	554.624	108.678	2.77736	0.0137198	0.180261	1	hypothetical protein
K01466	1.64706	0.636364	1.49755	0.953463	2.58824	0.0138246	0.180615	1	allantoinase [EC:3.5.2.5]
K01666	2.64706	1.40909	1.69341	1.50108	1.87856	0.0138896	0.180955	1	4-hydroxy 2-oxovalerate aldolase [EC:4.1.3.39]
K10027	599.294	216.273	554.478	108.818	2.77101	0.0142814	0.185538	1	phytoene dehydrogenase [EC:1.14.99.-]
K06140	0.941176	0.136364	1.51948	0.35125	6.90196	0.0147741	0.189812	1	regulator of nucleoside diphosphate kinase
K04753	2.70588	0.227273	3.70413	0.428932	11.9059	0.0148449	0.190195	1	suppressor of ftsI
K01141	1.11765	0.318182	1.65387	0.646335	3.51261	0.0149373	0.190852	1	exodeoxyribonuclease I [EC:3.1.11.1]
K06019	27.7059	16.1364	18.0858	7.52327	1.71698	0.0153406	0.195466	1	pyrophosphatase PpaX [EC:3.6.1.1]
K01905	2.70588	0.954545	2.95306	0.785419	2.83473	0.0156423	0.198764	1	acetyl-CoA synthetase (ADP-forming) [EC:6.2.1.13]
K03782	606.059	223.227	556.549	109.35	2.71499	0.0160569	0.201343	1	catalase/peroxidase [EC:1.11.1.6 1.11.1.7]
K00185	620.235	233.091	559.374	110.457	2.66092	0.0160569	0.201343	1	molybdopterin oxidoreductase, membrane subunit [EC:1.2.7.-]
K03841	967.118	307.682	805.737	113.366	3.14324	0.0160623	0.201343	1	fructose-1,6-bisphosphatase I [EC:3.1.3.11]
K05501	0.705882	0.227273	0.685994	0.428932	3.10588	0.0170207	0.208335	1	TetR/AcrR family transcriptional regulator
K02686	0.705882	0.227273	0.685994	0.428932	3.10588	0.0170207	0.208335	1	primosomal replication protein N
K09801	1.29412	0.454545	1.68689	0.857864	2.84706	0.0175049	0.213091	1	hypothetical protein
K09792	486.118	102.455	564.35	79.7614	4.74472	0.0187007	0.224699	1	hypothetical protein
K00824	3.29412	1.59091	3.36832	3.03408	2.07059	0.0188974	0.226188	1	D-alanine transaminase [EC:2.6.1.21]
K06977	2.76471	0.227273	3.80015	0.528413	12.1647	0.0201544	0.238904	1	None
K00405	486.235	102.5	564.324	79.7351	4.74376	0.020192	0.238904	1	cb-type cytochrome c oxidase subunit II [EC:1.9.3.1];cytochrome c oxidase cb-type subunit II
K01496	226.294	42.4091	439.987	41.8269	5.33598	0.0209464	0.246177	1	phosphoribosyl-AMP cyclohydrolase [EC:3.5.4.19]
K01567	600.471	221.364	555.849	108.166	2.7126	0.0209659	0.246177	1	None
K07227	0.529412	0.136364	0.624264	0.35125	3.88235	0.0216659	0.252479	1	hypothetical protein
K14977	0.529412	0.136364	0.624264	0.35125	3.88235	0.0216659	0.252479	1	ureidoglycine aminohydrolase [EC:3.5.3.-]
K02569	2.70588	1.45455	2.93182	2.87398	1.86029	0.0219677	0.252994	1	cytochrome c-type protein NapC
K06162	2.70588	1.59091	1.72354	1.59341	1.70084	0.0224743	0.252999	1	PhnM protein
K10009	2.58824	0.136364	3.77589	0.35125	18.9804	0.0230765	0.257901	1	cystine transport system permease protein
K14187	0.470588	0.136364	0.514496	0.35125	3.45098	0.0243112	0.271046	1	chorismate mutase / prephenate dehydrogenase [EC:5.4.99.5 1.3.1.12]
K02849	26.8824	9.54545	33.4886	16.259	2.81625	0.0263464	0.29094	1	heptosyltransferase III [EC:2.4.-.-]
K00224	26.8824	9.5	33.4886	16.2708	2.82972	0.0263464	0.29094	1	None
