# Supplementary material for: Kinetic changes of intestinal microbiota in the course of intestinal sensitization
Source: Oncotarget. 2016 Oct 21;7(49):81197–207. doi: 10.18632/oncotarget.12797 (PMC5348386; doi:10.18632/oncotarget.12797)
Supplement: Supplementary file 6 [file oncotarget-07-81197-s006.xlsx]

## Sheet: Table S5
	FA Mean	CK Mean	FA Sd	CK Sd	multiple	p value	q value	enrich	tax
p73	3.70588	5.09091	8.09911	4.13935	0.727941	0.0145599	0.417383	0	Human Diseases; Cancers; Colorectal cancer
p272	3.70588	5.09091	8.09911	4.13935	0.727941	0.0145599	0.417383	0	Human Diseases; Cancers; Small cell lung cancer
p294	3.70588	5.09091	8.09911	4.13935	0.727941	0.0145599	0.417383	0	Human Diseases; Infectious Diseases; Toxoplasmosis
p318	3.70588	5.09091	8.09911	4.13935	0.727941	0.0145599	0.417383	0	Human Diseases; Cardiovascular Diseases; Viral myocarditis
p328	3.70588	5.09091	8.09911	4.13935	0.727941	0.0145599	0.417383	0	Cellular Processes; Cell Growth and Death; p53 signaling pathway
p148	4.11765	5.40909	8.10773	4.17086	0.761246	0.0279252	0.650464	0	Human Diseases; Infectious Diseases; Influenza A
p108	1074.59	1432.32	827.014	607.914	0.750244	0.0302541	0.650464	0	Metabolism; Biosynthesis of Other Secondary Metabolites; Flavone and flavonol biosynthesis
p313	222.882	11.0909	454.516	17.4381	20.0959	2.52867e-05	0.00652396	1	Metabolism; Glycan Biosynthesis and Metabolism; Various types of N-glycan biosynthesis
p28	2.41176	1.04545	1.73417	1.29016	2.30691	0.00387696	0.417383	1	Genetic Information Processing; Transcription; Basal transcription factors
p56	642.118	265.182	555.235	124.604	2.42142	0.0112339	0.417383	1	Metabolism; Metabolism of Terpenoids and Polyketides; Carotenoid biosynthesis
p83	3.70588	1.90909	3.23583	3.23536	1.94118	0.0121619	0.417383	1	Metabolism; Metabolism of Other Amino Acids; D-Arginine and D-ornithine metabolism
p1	26.8824	9.5	33.4886	16.2708	2.82972	0.0263464	0.650464	1	Metabolism; Xenobiotics Biodegradation and Metabolism; 1,1,1-Trichloro-2,2-bis(4-chlorophenyl)ethane (DDT) degradation
