# Supplementary material for: Kinetic changes of intestinal microbiota in the course of intestinal sensitization
Source: Oncotarget. 2016 Oct 21;7(49):81197–207. doi: 10.18632/oncotarget.12797 (PMC5348386; doi:10.18632/oncotarget.12797)
Supplement: Supplementary file 7 [file oncotarget-07-81197-s007.xlsx]

## Sheet: edge
id1	id2	corr	p	pos/neg	col
Otu0011	Otu0015	0.642726	1.02496e-05	pos	red
Otu0011	Otu0137	0.419134	0.00791062	pos	red
Otu0011	Otu0197	0.409747	0.00958466	pos	red
Otu0011	Otu0250	0.456918	0.00345452	pos	red
Otu0011	Otu0641	-0.409677	0.00959809	neg	blue
Otu0015	Otu0096	0.415903	0.00845604	pos	red
Otu0015	Otu0149	0.681424	1.79433e-06	pos	red
Otu0015	Otu0248	0.429182	0.00640321	pos	red
Otu0015	Otu0250	0.528236	0.00054736	pos	red
Otu0015	Otu0522	0.541747	0.000368219	pos	red
Otu0015	Otu1262	0.408726	0.00978373	pos	red
Otu0024	Otu0186	0.698286	7.7187e-07	pos	red
Otu0024	Otu0300	0.465179	0.00284596	pos	red
Otu0024	Otu0538	-0.406382	0.0102542	neg	blue
Otu0024	Otu0723	0.561946	0.000197124	pos	red
Otu0033	Otu0106	0.579872	0.000109352	pos	red
Otu0033	Otu0149	0.488134	0.00161883	pos	red
Otu0033	Otu0250	0.586962	8.57883e-05	pos	red
Otu0033	Otu0383	0.715121	3.13403e-07	pos	red
Otu0033	Otu0398	0.707863	4.65801e-07	pos	red
Otu0033	Otu0522	0.447573	0.00427708	pos	red
Otu0033	Otu1262	0.523995	0.000617795	pos	red
Otu0055	Otu0387	0.501599	0.00114137	pos	red
Otu0055	Otu0541	0.442518	0.00478926	pos	red
Otu0062	Otu0116	0.412266	0.00910814	pos	red
Otu0062	Otu0118	0.44141	0.00490835	pos	red
Otu0062	Otu0159	0.41233	0.00909634	pos	red
Otu0062	Otu0248	0.445849	0.00444612	pos	red
Otu0062	Otu0278	0.428567	0.00648775	pos	red
Otu0062	Otu0284	0.735998	9.34203e-08	pos	red
Otu0062	Otu0334	0.949354	0	pos	red
Otu0062	Otu0449	0.513368	0.00083101	pos	red
Otu0062	Otu0522	0.564759	0.000180115	pos	red
Otu0062	Otu0538	0.606406	4.27951e-05	pos	red
Otu0062	Otu0601	0.435938	0.00553503	pos	red
Otu0087	Otu0106	0.475612	0.0022128	pos	red
Otu0087	Otu0135	0.412434	0.00907703	pos	red
Otu0087	Otu0137	0.465134	0.00284899	pos	red
Otu0087	Otu0191	0.452678	0.00380885	pos	red
Otu0087	Otu0197	0.608674	3.93422e-05	pos	red
Otu0087	Otu0250	0.503192	0.00109411	pos	red
Otu0087	Otu0383	0.508863	0.000939626	pos	red
Otu0087	Otu0411	0.625885	2.03358e-05	pos	red
Otu0087	Otu0553	0.401932	0.0112008	pos	red
Otu0087	Otu0709	0.64874	7.94456e-06	pos	red
Otu0096	Otu0106	0.409364	0.00965889	pos	red
Otu0096	Otu0116	0.535532	0.000442795	pos	red
Otu0096	Otu0149	0.5698	0.000152908	pos	red
Otu0096	Otu0159	0.545176	0.000332075	pos	red
Otu0096	Otu0197	0.408658	0.00979709	pos	red
Otu0096	Otu0248	0.442767	0.00476289	pos	red
Otu0096	Otu0250	0.578986	0.000112672	pos	red
Otu0096	Otu0306	-0.441596	0.00488821	neg	blue
Otu0096	Otu0411	0.495059	0.00135491	pos	red
Otu0096	Otu0723	-0.405391	0.0104589	neg	blue
Otu0096	Otu1262	0.652121	6.86747e-06	pos	red
Otu0106	Otu0197	0.537145	0.000422234	pos	red
Otu0106	Otu0250	0.695178	9.0559e-07	pos	red
Otu0106	Otu0306	-0.420138	0.00774743	neg	blue
Otu0106	Otu0383	0.75079	3.69338e-08	pos	red
Otu0106	Otu0398	0.712403	3.64052e-07	pos	red
Otu0106	Otu0411	0.546334	0.000320617	pos	red
Otu0106	Otu1262	0.436255	0.00549686	pos	red
Otu0116	Otu0149	0.64647	8.75197e-06	pos	red
Otu0116	Otu0159	0.463427	0.00296654	pos	red
Otu0116	Otu0248	0.482536	0.00186429	pos	red
Otu0116	Otu0278	0.636517	1.32583e-05	pos	red
Otu0116	Otu0449	0.471066	0.00247162	pos	red
Otu0118	Otu0149	0.441504	0.00489816	pos	red
Otu0118	Otu0248	0.480503	0.00196124	pos	red
Otu0118	Otu0260	0.420115	0.00775116	pos	red
Otu0118	Otu0278	0.559354	0.000214058	pos	red
Otu0118	Otu0284	0.472101	0.00241049	pos	red
Otu0118	Otu0334	0.538843	0.000401532	pos	red
Otu0118	Otu0398	0.472222	0.0024034	pos	red
Otu0118	Otu0411	0.400092	0.0116135	pos	red
Otu0118	Otu0538	0.658081	5.28864e-06	pos	red
Otu0118	Otu0553	0.675911	2.33636e-06	pos	red
Otu0118	Otu0709	0.505596	0.00102607	pos	red
Otu0118	Otu0751	0.625449	2.06887e-05	pos	red
Otu0135	Otu0197	0.406323	0.0102663	pos	red
Otu0135	Otu0457	0.444599	0.00457228	pos	red
Otu0137	Otu0197	0.503767	0.00107747	pos	red
Otu0149	Otu0248	0.610645	3.65498e-05	pos	red
Otu0149	Otu0250	0.423588	0.00720851	pos	red
Otu0149	Otu0278	0.556787	0.000232112	pos	red
Otu0149	Otu0411	0.408671	0.00979465	pos	red
Otu0159	Otu0334	0.547202	0.000312254	pos	red
Otu0159	Otu0449	0.745992	5.02516e-08	pos	red
Otu0159	Otu0538	0.531587	0.000496867	pos	red
Otu0191	Otu0250	0.544898	0.000334886	pos	red
Otu0191	Otu0522	0.471493	0.00244625	pos	red
Otu0191	Otu0709	0.524363	0.000611371	pos	red
Otu0191	Otu1023	0.539861	0.000389557	pos	red
Otu0191	Otu1262	0.473928	0.00230574	pos	red
Otu0197	Otu0250	0.479998	0.00198601	pos	red
Otu0197	Otu0411	0.609488	3.81663e-05	pos	red
Otu0197	Otu0457	0.494822	0.00136328	pos	red
Otu0197	Otu0709	0.402259	0.0111288	pos	red
Otu0248	Otu0260	0.472637	0.00237932	pos	red
Otu0248	Otu0278	0.664367	3.98979e-06	pos	red
Otu0248	Otu0284	0.43725	0.00537874	pos	red
Otu0248	Otu0334	0.47147	0.0024476	pos	red
Otu0248	Otu0411	0.444401	0.00459263	pos	red
Otu0248	Otu0522	0.424073	0.00713547	pos	red
Otu0250	Otu0306	-0.490596	0.00152023	neg	blue
Otu0250	Otu0383	0.580865	0.000105732	pos	red
Otu0250	Otu0398	0.534433	0.000457291	pos	red
Otu0250	Otu0411	0.648281	8.10211e-06	pos	red
Otu0250	Otu0522	0.532464	0.000484352	pos	red
Otu0250	Otu1262	0.644376	9.56317e-06	pos	red
Otu0260	Otu0278	0.43464	0.00569342	pos	red
Otu0260	Otu0538	0.476329	0.00217423	pos	red
Otu0278	Otu0334	0.435699	0.00556392	pos	red
Otu0278	Otu0411	0.554219	0.000251532	pos	red
Otu0284	Otu0334	0.624206	2.17255e-05	pos	red
Otu0284	Otu0522	0.535761	0.000439823	pos	red
Otu0284	Otu0538	0.567402	0.000165349	pos	red
Otu0300	Otu0441	0.4357	0.00556374	pos	red
Otu0300	Otu1120	0.474382	0.00228039	pos	red
Otu0330	Otu0641	0.532911	0.000478091	pos	red
Otu0330	Otu0698	0.505577	0.00102659	pos	red
Otu0330	Otu1120	0.424968	0.00700221	pos	red
Otu0334	Otu0449	0.619754	2.58412e-05	pos	red
Otu0334	Otu0522	0.452637	0.00381242	pos	red
Otu0334	Otu0538	0.665883	3.72403e-06	pos	red
Otu0383	Otu0398	0.855481	4.01568e-12	pos	red
Otu0383	Otu0553	0.545677	0.000327073	pos	red
Otu0383	Otu0709	0.461808	0.00308192	pos	red
Otu0383	Otu1262	0.497	0.00128812	pos	red
Otu0387	Otu0501	0.665764	3.74425e-06	pos	red
Otu0387	Otu0541	0.565936	0.000173394	pos	red
Otu0387	Otu0723	0.537546	0.000417267	pos	red
Otu0387	Otu0893	0.597806	5.85325e-05	pos	red
Otu0398	Otu0553	0.497066	0.00128593	pos	red
Otu0441	Otu0641	0.71972	2.42282e-07	pos	red
Otu0441	Otu0698	0.743486	5.88597e-08	pos	red
Otu0449	Otu0538	0.445175	0.00451377	pos	red
Otu0501	Otu0893	0.768084	1.14675e-08	pos	red
Otu0522	Otu1262	0.525428	0.000593132	pos	red
Otu0538	Otu0553	0.526171	0.000580696	pos	red
Otu0544	Otu1267	0.723966	1.90178e-07	pos	red
Otu0553	Otu0709	0.668442	3.31184e-06	pos	red
Otu0553	Otu0751	0.481189	0.00192803	pos	red
Otu0641	Otu0698	0.81248	3.38047e-10	pos	red
Otu0709	Otu0751	0.560785	0.000204551	pos	red

## Sheet: node
id	number	enrich	species	label
Otu0260	691	1	Adlercreutzia	Otu0260 Adlercreutzia
Otu0087	7340	1	Anaeroplasma	Otu0087 Anaeroplasma
Otu0538	154	1	Anaerovorax	Otu0538 Anaerovorax
Otu0698	99	0	Bacteroides	Otu0698 Bacteroides
Otu0278	560	1	Blautia	Otu0278 Blautia
Otu0457	206	1	Blautia	Otu0457 Blautia
Otu0553	149	1	Blautia	Otu0553 Blautia
Otu0247	767	1	Blautia gnavus	Otu0247 Blautia gnavus
Otu0186	1354	0	Candidatus_Arthromitus	Otu0186 Candidatus_Arthromitus
Otu0106	4406	1	Carnobacterium viridans	Otu0106 Carnobacterium viridans
Otu0197	1254	1	Clostridium	Otu0197 Clostridium
Otu0191	1303	1	Coprobacillus cateniformis	Otu0191 Coprobacillus cateniformis
Otu0250	747	1	Coprobacillus cateniformis	Otu0250 Coprobacillus cateniformis
Otu0033	25939	1	Coprococcus	Otu0033 Coprococcus
Otu0055	15363	0	Coprococcus	Otu0055 Coprococcus
Otu0149	2154	1	Coprococcus	Otu0149 Coprococcus
Otu0159	1843	1	Coprococcus	Otu0159 Coprococcus
Otu0383	296	1	Coprococcus	Otu0383 Coprococcus
Otu0387	287	0	Coprococcus	Otu0387 Coprococcus
Otu0398	271	1	Coprococcus	Otu0398 Coprococcus
Otu0441	221	0	Coprococcus	Otu0441 Coprococcus
Otu0449	213	1	Coprococcus	Otu0449 Coprococcus
Otu0501	175	0	Coprococcus	Otu0501 Coprococcus
Otu0541	153	0	Coprococcus	Otu0541 Coprococcus
Otu0118	3257	1	Flexispira rappini	Otu0118 Flexispira rappini
Otu0893	65	0	Flexispira rappini	Otu0893 Flexispira rappini
Otu0116	3381	1	Moryella	Otu0116 Moryella
Otu0601	130	0	Moryella	Otu0601 Moryella
Otu1267	41	0	Moryella	Otu1267 Moryella
Otu0062	12605	1	Mucispirillum schaedleri	Otu0062 Mucispirillum schaedleri
Otu0334	389	1	Mucispirillum schaedleri	Otu0334 Mucispirillum schaedleri
Otu0011	63298	1	Odoribacter	Otu0011 Odoribacter
Otu0015	53238	1	Odoribacter	Otu0015 Odoribacter
Otu0096	5937	1	Odoribacter	Otu0096 Odoribacter
Otu0522	165	1	Odoribacter	Otu0522 Odoribacter
Otu1023	55	1	Odoribacter	Otu1023 Odoribacter
Otu1262	42	1	Odoribacter	Otu1262 Odoribacter
Otu0306	455	0	Oscillospira	Otu0306 Oscillospira
Otu0544	152	0	Oscillospira	Otu0544 Oscillospira
Otu0641	114	0	Oscillospira	Otu0641 Oscillospira
Otu0751	87	1	Oscillospira	Otu0751 Oscillospira
Otu1156	47	1	Oscillospira	Otu1156 Oscillospira
Otu1312	39	0	Oscillospira	Otu1312 Oscillospira
Otu0300	475	0	Paraprevotella	Otu0300 Paraprevotella
Otu0024	32106	0	Prevotella	Otu0024 Prevotella
Otu0723	94	0	Prevotella	Otu0723 Prevotella
Otu1120	49	0	Prevotella	Otu1120 Prevotella
Otu0248	755	1	rc4-4	Otu0248 rc4-4
Otu0135	2695	1	Ruminococcus	Otu0135 Ruminococcus
Otu0137	2522	1	Ruminococcus	Otu0137 Ruminococcus
Otu0284	542	1	Ruminococcus	Otu0284 Ruminococcus
Otu0330	399	0	Sphingomonas asaccharolytica	Otu0330 Sphingomonas asaccharolytica
Otu0411	253	1	Sutterella	Otu0411 Sutterella
Otu0709	96	1	Sutterella	Otu0709 Sutterella
